# Supplementary material for: A survey of genome-wide association studies, polygenic scores and UK Biobank highlights resources for autoimmune disease genetics
Source: Front Immunol. 2022 Aug 5;13:972107. doi: 10.3389/fimmu.2022.972107 (PMC9388859; doi:10.3389/fimmu.2022.972107)
Supplement: Supplementary file 1 [file DataSheet_1.xlsx]

## Sheet: Table S1
Suppl. Table S1: Experimental factor ontology (EFO) sub-branch of term "autoimmune disease" showing both term label (e.g. "Autoimmune bullous skin disease") and EFO ID (e.g. EFO:0008598). The relationship between parent and child terms is "is a", e.g. Mucous membrane pemphigoid "is a" Autoimmune bullous skin disease. Parent terms are marked by boxes.
Anti-neutrophil antibody associated vasculitis,EFO:0004826
Antiphospholipid syndrome,EFO:0002689
Autoimmune bullous skin disease,EFO:0008598
	Anti-p200 pemphigoid,EFO:0008597
	Bullous pemphigoid,EFO:0007187
	Dermatitis herpetiformis,EFO:1000684
		Dermatitis herpetiformis;familial,MONDO:0011024
		Juvenile dermatitis herpetiformis,EFO:1000719
	Epidermolysis bullosa acquisita,EFO:1000691
	Linear IgA Dermatosis,EFO:0009313
	Mucous membrane pemphigoid,EFO:1000680
		Localised cicatricial pemphigoid,EFO:0008611
		Ocular cicatricial pemphigoid,EFO:0008610
		Vegetating cicatricial pemphigoid,EFO:0008612
	Paraneoplastic pemphigus,EFO:0008602
	Pemphigus,EFO:1000749
		Drug-induced pemphigus,EFO:0008607
		Hailey-Hailey disease,DOID:0050429
		IgA pemphigus,EFO:0008604
		IgG/IgA pemphigus,EFO:0008605
		Paraneoplastic pemphigus,EFO:0008602
		Pemphigoid gestationis,EFO:1000709
		Pemphigus erythematosus,EFO:0008603
		Pemphigus foliaceus,EFO:0008601
		Pemphigus herpetiformis,EFO:0008606
		Pemphigus vulgaris,EFO:0004719
			Pemphigus vegetans,EFO:0008613
		Radiotherapy-induced pemphigus,EFO:0008608
	Subcorneal pustular dermatosis,EFO:1000771
	Superficial pemphigus,MONDO:0018745
		Pemphigus erythematosus,EFO:0008603
		Pemphigus foliaceus,EFO:0008601
Autoimmune Hepatitis,EFO:0005676
Autoimmune thrombocytopenic purpura,EFO:0007160
Autoimmune thyroid disease,EFO:0006812
	Atrophic thyroiditis,EFO:0006813
	Graves disease,EFO:0004237
		Graves ophthalmopathy,EFO:1001466
		Thyrotoxicosis,EFO:0009190
	Hashimoto's thyroiditis,EFO:0003779
	Postpartum Thyroiditis,EFO:1001403
Behcet's syndrome,EFO:0003780
CNS demyelinating autoimmune disease,EFO:1000870
	Experimental autoimmune encephalomyelitis,EFO:0001066
	Multiple sclerosis,MONDO:0005301
		Chronic progressive multiple sclerosis,EFO:0003840
			Primary progressive multiple sclerosis,EFO:0008520
			Secondary progressive multiple sclerosis,EFO:0008522
		Neuromyelitis optica,EFO:0004256
			AQP4-IgG-negative neuromyelitis optica,EFO:0009585
			AQP4-IgG-positive neuromyelitis optica,EFO:0009584
		Relapsing-remitting multiple sclerosis,EFO:0003929
Cryoglobulinemia,EFO:0005846
Cutaneous lupus erythematosus,EFO:0003834
	Chronic cutaneous lupus erythematosus,MONDO:0015574
		Chilblain lupus,Orphanet:90280
			Familial chilblain lupus,MONDO:0018827
		Discoid lupus erythematosus,MONDO:0019558
Eosinophilia-Myalgia syndrome,EFO:1001316
Granulomatosis with polyangiitis,EFO:0005297
	Churg-Strauss syndrome,EFO:0007208
Guillain-Barre syndrome,EFO:0007292
	Chronic inflammatory demyelinating polyneuropathy,EFO:0009538
	Variant of Guillain-Barre syndrome,MONDO:0016493
		Regional variant of Guillain-Barre syndrome,MONDO:0016494
			Miller Fisher syndrome,EFO:0007371
Inflammatory bowel disease,EFO:0003767
	Appendicitis,EFO:0007149
	Autosomal recessive early-onset inflammatory bowel disease,Orphanet:238569
	Colitis,EFO:0003872
		Ileocolitis,EFO:0005624
		Indeterminate colitis,EFO:1000034
		Infectious colitis,EFO:1000035
		Ischemic colitis,MONDO:0000701
		Microscopic colitis,EFO:1001295
			Collagenous colitis,EFO:1001293
			Lymphocytic colitis,EFO:1001294
		Ulcerative colitis,EFO:0000729
			Distal colitis,EFO:0005623
			Pancolitis,EFO:0005626
	Crohn's disease,EFO:0000384
		Crohn's colitis,EFO:0005622
		Oral Crohn's disease,EFO:0005625
		Perianal Crohn's disease,EFO:0005627
		Small bowel Crohn's disease,EFO:0005629
			Crohn ileitis,MONDO:0000709
				Ileocolitis,EFO:0005624
	Immune dysregulation-inflammatory bowel disease-arthritis-recurrent infections syndrome,MONDO:0016542
		Inflammatory bowel disease 25,MONDO:0012941
	Neonatal inflammatory skin and bowel disease,Orphanet:294023
	Proctitis,EFO:0005628
	Ulcerative proctosigmoiditis,EFO:1001223
Juvenile idiopathic arthritis,EFO:0002609
	Enthesitis-related juvenile idiopathic arthritis,EFO:0009732
	Oligoarticular juvenile idiopathic arthritis,EFO:1002019
		Extended oligoarticular juvenile idiopathic arthritis,EFO:0009746
		Persistent oligoarticular juvenile idiopathic arthritis,EFO:0009745
	Polyarticular juvenile idiopathic arthritis,EFO:0009730
		Polyarticular juvenile idiopathic arthritis, rheumatoid factor negative,EFO:1002020
		Polyarticular juvenile idiopathic arthritis, rheumatoid factor positive,EFO:0009731
	Psoriasis-related juvenile idiopathic arthritis,EFO:0009733
	Systemic juvenile idiopathic arthritis,EFO:1001999
	Unspecified juvenile idiopathic arthritis,EFO:0009734
Latent autoimmune diabetes in adults,EFO:0009706
Malacoplakia,EFO:1001807
Monogenic diabetes,EFO:1001511
Myasthenia gravis,EFO:0004991
	Late-onset myasthenia gravis,EFO:1001490
	Neonatal myasthenia gravis,EFO:1001059
Oroficial granulomatosis,EFO:1001820
Reactive arthritis,EFO:0007460
Rheumatoid arthritis,EFO:0000685
	ACPA-negative rheumatoid arthritis,EFO:0009460
	ACPA-positive rheumatoid arthritis,EFO:0009459
	Ankylosing spondylitis,EFO:0003898
	Felty's syndrome,EFO:0007269
	Psoriatic arthritis,EFO:0003778
		Psoriasis-related juvenile idiopathic arthritis,EFO:0009733
Sjogren syndrome,EFO:0000699
STAT3 gain of function,EFO:0010647
Susac Syndrome,EFO:1001856
Systemic lupus erythematosus,EFO:0002690
	Autosomal systemic lupus erythematosus type 16,MONDO:0013743
	Neonatal systemic lupus erythematosus,EFO:0004537
Vitiligo,EFO:0004208
				ileocolitis,EFO:0005624

## Sheet: Table S2
Suppl. Table S2: EFO IDs extracted from experimental factor ontology together with their respective autoimmune disease (i.e. ontology term label), ordered lexicographically by disease name. These diseases and EFO Ids have been used throughout to extract and map GWAS, PGS and UKB resources.
Autoimmune Disease	Ontology ID
ACPA-negative rheumatoid arthritis	EFO:0009460
ACPA-positive rheumatoid arthritis	EFO:0009459
ankylosing spondylitis	EFO:0003898
anti-neutrophil antibody associated vasculitis	EFO:0004826
anti-p200 pemphigoid	EFO:0008597
antiphospholipid syndrome	EFO:0002689
appendicitis	EFO:0007149
AQP4-IgG-negative neuromyelitis optica	EFO:0009585
AQP4-IgG-positive neuromyelitis optica	EFO:0009584
atrophic thyroiditis	EFO:0006813
autoimmune bullous skin disease	EFO:0008598
Autoimmune Hepatitis	EFO:0005676
autoimmune thrombocytopenic purpura	EFO:0007160
autoimmune thyroid disease	EFO:0006812
Autosomal recessive early-onset inflammatory bowel disease	Orphanet:238569
autosomal systemic lupus erythematosus type 16	MONDO:0013743
Behcet's syndrome	EFO:0003780
bullous pemphigoid	EFO:0007187
Chilblain lupus	Orphanet:90280
chronic cutaneous lupus erythematosus	MONDO:0015574
chronic inflammatory demyelinating polyneuropathy	EFO:0009538
chronic progressive multiple sclerosis	EFO:0003840
Churg-Strauss syndrome	EFO:0007208
CNS demyelinating autoimmune disease	EFO:1000870
colitis	EFO:0003872
collagenous colitis	EFO:1001293
Crohn ileitis	MONDO:0000709
Crohn's colitis	EFO:0005622
Crohn's disease	EFO:0000384
cryoglobulinemia	EFO:0005846
cutaneous lupus erythematosus	EFO:0003834
dermatitis herpetiformis	EFO:1000684
dermatitis herpetiformis familial	MONDO:0011024
discoid lupus erythematosus	MONDO:0019558
distal colitis	EFO:0005623
drug-induced pemphigus	EFO:0008607
enthesitis-related juvenile idiopathic arthritis	EFO:0009732
Eosinophilia-Myalgia Syndrome	EFO:1001316
epidermolysis bullosa acquisita	EFO:1000691
experimental autoimmune encephalomyelitis	EFO:0001066
extended oligoarticular juvenile idiopathic arthritis	EFO:0009746
familial chilblain lupus	MONDO:0018827
Felty's syndrome	EFO:0007269
Granulomatosis with Polyangiitis	EFO:0005297
Graves disease	EFO:0004237
Graves ophthalmopathy	EFO:1001466
Guillain-Barre syndrome	EFO:0007292
Hailey-Hailey disease	DOID:0050429
Hashimoto's thyroiditis	EFO:0003779
IgA pemphigus	EFO:0008604
IgG/IgA pemphigus	EFO:0008605
ileocolitis	EFO:0005624
immune dysregulation-inflammatory bowel disease-arthritis-recurrent infections syndrome	MONDO:0016542
indeterminate colitis	EFO:1000034
infectious colitis	EFO:1000035
inflammatory bowel disease	EFO:0003767
inflammatory bowel disease 25	MONDO:0012941
ischemic colitis	MONDO:0000701
juvenile dermatitis herpetiformis	EFO:1000719
juvenile idiopathic arthritis	EFO:0002609
late-onset myasthenia gravis	EFO:1001490
latent autoimmune diabetes in adults	EFO:0009706
Linear IgA Dermatosis	EFO:0009313
localised cicatricial pemphigoid	EFO:0008611
lymphocytic colitis	EFO:1001294
malacoplakia	EFO:1001807
microscopic colitis	EFO:1001295
Miller Fisher syndrome	EFO:0007371
monogenic diabetes	EFO:1001511
mucous membrane pemphigoid	EFO:1000680
Multiple sclerosis	MONDO:0005301
Myasthenia gravis	EFO:0004991
Neonatal inflammatory skin and bowel disease	Orphanet:294023
neonatal myasthenia gravis	EFO:1001059
neonatal systemic lupus erythematosus	EFO:0004537
neuromyelitis optica	EFO:0004256
ocular cicatricial pemphigoid	EFO:0008610
oligoarticular juvenile idiopathic arthritis	EFO:1002019
oral Crohn's disease	EFO:0005625
oroficial granulomatosis	EFO:1001820
pancolitis	EFO:0005626
paraneoplastic pemphigus	EFO:0008602
pemphigoid gestationis	EFO:1000709
pemphigus	EFO:1000749
pemphigus erythematosus	EFO:0008603
pemphigus foliaceus	EFO:0008601
pemphigus herpetiformis	EFO:0008606
pemphigus vegetans	EFO:0008613
pemphigus vulgaris	EFO:0004719
perianal Crohn's disease	EFO:0005627
persistent oligoarticular juvenile idiopathic arthritis	EFO:0009745
polyarticular juvenile idiopathic arthritis	EFO:0009730
polyarticular juvenile idiopathic arthritis rheumatoid factor negative	EFO:1002020
polyarticular juvenile idiopathic arthritis rheumatoid factor positive	EFO:0009731
Postpartum Thyroiditis	EFO:1001403
primary progressive multiple sclerosis	EFO:0008520
proctitis	EFO:0005628
psoriasis-related juvenile idiopathic arthritis	EFO:0009733
psoriatic arthritis	EFO:0003778
radiotherapy-induced pemphigus	EFO:0008608
reactive arthritis	EFO:0007460
regional variant of Guillain-Barre syndrome	MONDO:0016494
relapsing-remitting multiple sclerosis	EFO:0003929
rheumatoid arthritis	EFO:0000685
secondary progressive multiple sclerosis	EFO:0008522
Sjogren syndrome	EFO:0000699
small bowel Crohn's disease	EFO:0005629
STAT3 gain of function	EFO:0010647
subcorneal pustular dermatosis	EFO:1000771
superficial pemphigus	MONDO:0018745
Susac Syndrome	EFO:1001856
systemic juvenile idiopathic arthritis	EFO:1001999
systemic lupus erythematosus	EFO:0002690
Thyrotoxicosis	EFO:0009190
ulcerative colitis	EFO:0000729
ulcerative proctosigmoiditis	EFO:1001223
unspecified juvenile idiopathic arthritis	EFO:0009734
variant of Guillain-Barre syndrome	MONDO:0016493
vegetating cicatricial pemphigoid	EFO:0008612
Vitiligo	EFO:0004208

## Sheet: Table S3
Suppl. Table S3: Genome-wide association studies (GWAS) registered at the GWAS catalog together with respective study publication information, submitter reported trai ("DISEASE/TRAIT"), GWAS catalog curated trait ("MAPPED_TRAIT"), mapped EFO term ("MAPPED_TRAIT_URI"), count of associated variants reported ("ASSOCIATION COUNT"), discovery and replication sample size and information, information on…
DATE ADDED TO CATALOG	PUBMEDID	FIRST AUTHOR	DATE	JOURNAL	LINK	STUDY	DISEASE/TRAIT	INITIAL SAMPLE SIZE	REPLICATION SAMPLE SIZE	PLATFORM [SNPS PASSING QC]	ASSOCIATION COUNT	MAPPED_TRAIT	MAPPED_TRAIT_URI	STUDY ACCESSION	GENOTYPING TECHNOLOGY
2020-04-20	24326010	Xavier JM	2013-12-10	Ann Rheum Dis	www.ncbi.nlm.nih.gov/pubmed/24326010	FUT2: filling the gap between genes and environment in Behçet's disease?	Behcet's disease	292 Iranian ancestry cases, 294 Iranian ancestry controls	684 Iranian ancestry cases, 532 Iranian ancestry controls, 1,215 Turkish ancestry cases, 1,278 Turkish ancestry controls	Affymetrix [868254]	2	Behcet's syndrome	http://www.ebi.ac.uk/efo/EFO_0003780	GCST009887	Genome-wide genotyping array
2018-07-25	29769526	Estrada K	2018-05-16	Nat Commun	www.ncbi.nlm.nih.gov/pubmed/29769526	A whole-genome sequence study identifies genetic risk factors for neuromyelitis optica.	Neuromyelitis optica	66 European ancestry AQP4-IgG antibody seropositive cases, 63 European ancestry AQP4-IgG antibody seronegative cases, 784 European ancestry controls	66 European ancestry AQP4-IgG antibody seropositive cases, 20 European ancestry AQP4-IgG antibody seronegative cases, 460 European ancestry controls	Affymetrix [6804788] (imputed)	7	neuromyelitis optica	http://www.ebi.ac.uk/efo/EFO_0004256	GCST005964	Genome-wide genotyping array
2019-01-22	29769526	Estrada K	2018-05-16	Nat Commun	www.ncbi.nlm.nih.gov/pubmed/29769526	A whole-genome sequence study identifies genetic risk factors for neuromyelitis optica.	Neuromyelitis optica (AQP4-IgG-positive)	66 European ancestry cases, 784 European ancestry controls	66 European ancestry cases, 460 European ancestry controls	Affymetrix [6804788] (imputed)	7	AQP4-IgG-positive neuromyelitis optica	http://www.ebi.ac.uk/efo/EFO_0009584	GCST006937	Genome-wide genotyping array
2019-01-22	29769526	Estrada K	2018-05-16	Nat Commun	www.ncbi.nlm.nih.gov/pubmed/29769526	A whole-genome sequence study identifies genetic risk factors for neuromyelitis optica.	Neuromyelitis optica (AQP4-IgG-negative)	63 European ancestry cases, 784 European ancestry controls	20 European ancestry cases, 460 European ancestry controls	Affymetrix [6804788] (imputed)	0	AQP4-IgG-negative neuromyelitis optica	http://www.ebi.ac.uk/efo/EFO_0009585	GCST006938	Genome-wide genotyping array
2018-11-15	26177304	Waterman M	2015-09-01	Inflamm Bowel Dis	www.ncbi.nlm.nih.gov/pubmed/26177304	Predictors of Outcome in Ulcerative Colitis.	Ulcerative colitis	507 European ancestry cases, 61 Asian ancestry cases, 7 American ancestry cases, 2 Hispanic ancestry cases, 24 cases		Illumina [ImmunoChip]	0	ulcerative colitis	http://www.ebi.ac.uk/efo/EFO_0000729	GCST006583	Targeted genotyping array [ImmunoChip]
2020-11-05	32868391	Leng RX	2020-08-31	Ann Rheum Dis	www.ncbi.nlm.nih.gov/pubmed/32868391	Identification of new susceptibility loci associated with rheumatoid arthritis.	Rheumatoid arthritis	5,900 East Asian cases, 20,521 East Asian controls, 14,361 European ancestry cases, 43,923 European ancestry controls	NA	Illumina [NR] (imputed)	5	rheumatoid arthritis	http://www.ebi.ac.uk/efo/EFO_0000685	GCST010730	Genome-wide genotyping array
2021-02-26	32514122	Ishigaki K	2020-06-08	Nat Genet	www.ncbi.nlm.nih.gov/pubmed/32514122	Large-scale genome-wide association study in a Japanese population identifies novel susceptibility loci across different diseases.	Graves' disease	1,579 Japanese ancestry female cases, 101,527 Japanese ancestry female controls	NA	Illumina [8919992] (imputed)	0	Graves disease	http://www.ebi.ac.uk/efo/EFO_0004237	GCST90013760	Genome-wide genotyping array
2021-02-26	32514122	Ishigaki K	2020-06-08	Nat Genet	www.ncbi.nlm.nih.gov/pubmed/32514122	Large-scale genome-wide association study in a Japanese population identifies novel susceptibility loci across different diseases.	Rheumatoid arthritis	3,325 Japanese ancestry female cases, 99,781 Japanese ancestry female controls	NA	Illumina [8919992] (imputed)	0	rheumatoid arthritis	http://www.ebi.ac.uk/efo/EFO_0000685	GCST90013761	Genome-wide genotyping array
2019-09-13	28067910	Luo Y	2017-01-09	Nat Genet	www.ncbi.nlm.nih.gov/pubmed/28067910	Exploring the genetic architecture of inflammatory bowel disease by whole-genome sequencing identifies association at ADCY7.	Ulcerative colitis	7,760 European ancestry cases, 16,065 European ancestry controls	5,054 European ancestry cases, 450 cases, 162,024 European ancestry controls, 3,905 controls	Affymetrix, Illumina [~ 12000000] (imputed)	1	ulcerative colitis	http://www.ebi.ac.uk/efo/EFO_0000729	GCST008658	Genome-wide genotyping array, Genome-wide sequencing
2021-02-26	32514122	Ishigaki K	2020-06-08	Nat Genet	www.ncbi.nlm.nih.gov/pubmed/32514122	Large-scale genome-wide association study in a Japanese population identifies novel susceptibility loci across different diseases.	Graves' disease	2,176 Japanese ancestry cases, 210,277 Japanese ancestry controls	NA	Illumina [8919992] (imputed)	11	Graves disease	http://www.ebi.ac.uk/efo/EFO_0004237	GCST90013683	Genome-wide genotyping array
2021-02-26	32514122	Ishigaki K	2020-06-08	Nat Genet	www.ncbi.nlm.nih.gov/pubmed/32514122	Large-scale genome-wide association study in a Japanese population identifies novel susceptibility loci across different diseases.	Rheumatoid arthritis	4,199 Japanese ancestry cases, 208,254 Japanese ancestry controls	NA	Illumina [8919992] (imputed)	6	rheumatoid arthritis	http://www.ebi.ac.uk/efo/EFO_0000685	GCST90013684	Genome-wide genotyping array
2021-02-26	32514122	Ishigaki K	2020-06-08	Nat Genet	www.ncbi.nlm.nih.gov/pubmed/32514122	Large-scale genome-wide association study in a Japanese population identifies novel susceptibility loci across different diseases.	Graves' disease	597 Japanese ancestry male cases, 108,750 Japanese ancestry male controls	NA	Illumina [8919992] (imputed)	0	Graves disease	http://www.ebi.ac.uk/efo/EFO_0004237	GCST90013725	Genome-wide genotyping array
2021-02-26	32514122	Ishigaki K	2020-06-08	Nat Genet	www.ncbi.nlm.nih.gov/pubmed/32514122	Large-scale genome-wide association study in a Japanese population identifies novel susceptibility loci across different diseases.	Rheumatoid arthritis	874 Japanese ancestry male cases, 108,473 Japanese ancestry male controls	NA	Illumina [8919992] (imputed)	0	rheumatoid arthritis	http://www.ebi.ac.uk/efo/EFO_0000685	GCST90013726	Genome-wide genotyping array
2021-03-30	32792643	Romero-Hidalgo S	2020-08-13	Sci Rep	www.ncbi.nlm.nih.gov/pubmed/32792643	Native American ancestry significantly contributes to neuromyelitis optica susceptibility in the admixed Mexican population.	Neuromyelitis optica	164 Mexican cases, 1,208 Mexican controls	NA	Illumina [252805]	1	neuromyelitis optica	http://www.ebi.ac.uk/efo/EFO_0004256	GCST011432	Genome-wide genotyping array
2021-03-29	32771030	Tangtanatakul P	2020-08-08	Arthritis Res Ther	www.ncbi.nlm.nih.gov/pubmed/32771030	Meta-analysis of genome-wide association study identifies FBN2 as a novel locus associated with systemic lupus erythematosus in Thai population.	Systemic lupus erythematosus	487 Thai cases, 1,606 Thai controls	405 Thai cases, 1,590 Thai controls	Illumina [421909] (imputed)	38	systemic lupus erythematosus	http://www.ebi.ac.uk/efo/EFO_0002690	GCST011426	Genome-wide genotyping array
2020-09-17	32581322	Kakuta Y	2020-06-24	Sci Rep	www.ncbi.nlm.nih.gov/pubmed/32581322	An Integrated Genomic and Transcriptomic Analysis Reveals Candidates of Susceptibility Genes for Crohn's Disease in Japanese Populations.	Crohn's disease	713 Japanese ancestry cases, 2,063 Japanese ancestry controls	NA	NR [7424691] (imputed)	24	Crohn's disease	http://www.ebi.ac.uk/efo/EFO_0000384	GCST010577	Genome-wide genotyping array
2020-05-28	32072174	Okamoto D	2020-02-19	Inflamm Bowel Dis	www.ncbi.nlm.nih.gov/pubmed/32072174	Genetic Analysis of Ulcerative Colitis in Japanese Individuals Using Population-specific SNP Array.	Ulcerative colitis	601 Japanese ancestry cases, 1,962 Japanese ancestry controls	1,075 Japanese ancestry cases, 419 Japanese ancestry controls	NR [4760823] (imputed)	3	ulcerative colitis	http://www.ebi.ac.uk/efo/EFO_0000729	GCST010001	Genome-wide genotyping array
2019-04-09	27548383	Ortiz-Fernandez L	2016-08-22	PLoS One	www.ncbi.nlm.nih.gov/pubmed/27548383	Genetic Analysis with the Immunochip Platform in Behçet Disease. Identification of Residues Associated in the HLA Class I Region and New Susceptibility Loci.	Behcet's disease	278 Spanish ancestry cases, 1,517 Spanish ancestry controls	up to 130 Spanish ancestry cases, up to 605 Spanish ancestry controls	Illumina [133018]	3	Behcet's syndrome	http://www.ebi.ac.uk/efo/EFO_0003780	GCST007551	Targeted genotyping array [ImmunoChip]
2020-09-16	32581359	Saevarsdottir S	2020-06-24	Nature	www.ncbi.nlm.nih.gov/pubmed/32581359	FLT3 stop mutation increases FLT3 ligand level and risk of autoimmune thyroid disease.	Autoimmune thyroid disease	30,234 European ancestry cases, 724,172 European ancestry controls	NA	Affymetrix, Illumina [42900000] (imputed)	99	autoimmune thyroid disease	http://www.ebi.ac.uk/efo/EFO_0006812	GCST010571	Genome-wide genotyping array, Genome-wide sequencing
2020-02-10	31604244	International Multiple Sclerosis Genetics Consortium	2019-09-01	Science	www.ncbi.nlm.nih.gov/pubmed/31604244	Multiple sclerosis genomic map implicates peripheral immune cells and microglia in susceptibility.	Multiple sclerosis	14,802 European and unknown ancestry cases, 26,703 European and unknown ancestry controls	32,627 European and unknown ancestry cases, 41,672 European and unknown ancestry controls	Affymetrix, Illumina [8278136] (imputed)	333	multiple sclerosis	http://purl.obolibrary.org/obo/MONDO_0005301	GCST009597	Genome-wide genotyping array
2021-05-14	32719713	Zhang F	2020-07-03	Front Genet	www.ncbi.nlm.nih.gov/pubmed/32719713	Independent Replication on Genome-Wide Association Study Signals Identifies IRF3 as a Novel Locus for Systemic Lupus Erythematosus.	Systemic lupus erythematosus	4,943 European ancestry cases, 2,485 Asian ancestry cases, 8,483 European ancestry controls, 3,947 Asian ancestry controls	2,269 Han Chinese ancestry cases, 5,073 Han Chinese ancestry controls	NR [NR] (imputed)	0	systemic lupus erythematosus	http://www.ebi.ac.uk/efo/EFO_0002690	GCST011661	Genome-wide genotyping array
2021-03-24	32723749	Kwon YC	2020-07-28	Ann Rheum Dis	www.ncbi.nlm.nih.gov/pubmed/32723749	Genome-wide association study in a Korean population identifies six novel susceptibility loci for rheumatoid arthritis.	Rheumatoid arthritis	4,068 Korean ancestry cases, 36,487 Korean ancestry controls	NA	Illumina [NR] (imputed)	19	rheumatoid arthritis	http://www.ebi.ac.uk/efo/EFO_0000685	GCST011389	Genome-wide genotyping array
2013-09-28	23665963	Dubinsky MC	2013-05-09	Inflamm Bowel Dis	www.ncbi.nlm.nih.gov/pubmed/23665963	Multidimensional prognostic risk assessment identifies association between IL12B variation and surgery in Crohn's disease.	Crohn's disease (time to surgery)	983 European ancestry cases	NA	Illumina [484724]	1	Crohn's disease	http://www.ebi.ac.uk/efo/EFO_0000384	GCST002018	Genome-wide genotyping array
2013-09-28	23665963	Dubinsky MC	2013-05-09	Inflamm Bowel Dis	www.ncbi.nlm.nih.gov/pubmed/23665963	Multidimensional prognostic risk assessment identifies association between IL12B variation and surgery in Crohn's disease.	Crohn's disease (need for surgery)	239 European ancestry cases that required surgery within 5 year, 375 European ancestry cases that did not require surgery within 5 years	NA	Illumina [483359]	2	Crohn's disease	http://www.ebi.ac.uk/efo/EFO_0000384	GCST002017	Genome-wide genotyping array
2022-03-22	35232999	Garcia-Etxebarria K	2022-03-01	Sci Rep	www.ncbi.nlm.nih.gov/pubmed/35232999	Local genetic variation of inflammatory bowel disease in Basque population and its effect in risk prediction.	Inflammatory bowel disease	498 European ancestry cases, 935 European ancestry controls	NA	Illumina [5411567] (imputed)	14	inflammatory bowel disease	http://www.ebi.ac.uk/efo/EFO_0003767	GCST90020070	Genome-wide genotyping array
2022-03-22	35232999	Garcia-Etxebarria K	2022-03-01	Sci Rep	www.ncbi.nlm.nih.gov/pubmed/35232999	Local genetic variation of inflammatory bowel disease in Basque population and its effect in risk prediction.	Crohn's disease	284 European ancestry cases, 935 European ancestry controls	NA	Illumina [5411261] (imputed)	15	Crohn's disease	http://www.ebi.ac.uk/efo/EFO_0000384	GCST90020071	Genome-wide genotyping array
2022-03-22	35232999	Garcia-Etxebarria K	2022-03-01	Sci Rep	www.ncbi.nlm.nih.gov/pubmed/35232999	Local genetic variation of inflammatory bowel disease in Basque population and its effect in risk prediction.	Ulcerative colitis	208 European ancestry cases, 935 European ancestry controls	NA	Illumina [5409651] (imputed)	11	ulcerative colitis	http://www.ebi.ac.uk/efo/EFO_0000729	GCST90020072	Genome-wide genotyping array
2021-11-12	33959723	Donertas HM	2021-04-08	Nat Aging	www.ncbi.nlm.nih.gov/pubmed/33959723	Common genetic associations between age-related diseases.	Inflammatory bowel disease	4,101 cases, 480,497 controls	NA	NR [9886868]	0	inflammatory bowel disease	http://www.ebi.ac.uk/efo/EFO_0003767	GCST90038683	Genome-wide genotyping array
2021-11-12	33959723	Donertas HM	2021-04-08	Nat Aging	www.ncbi.nlm.nih.gov/pubmed/33959723	Common genetic associations between age-related diseases.	Appendicitis	4,089 cases, 480,509 controls	NA	NR [9886868]	0	appendicitis	http://www.ebi.ac.uk/efo/EFO_0007149	GCST90038695	Genome-wide genotyping array
2021-11-12	33959723	Donertas HM	2021-04-08	Nat Aging	www.ncbi.nlm.nih.gov/pubmed/33959723	Common genetic associations between age-related diseases.	Rheumatoid arthritis	5,427 cases, 479,171 controls	NA	NR [9886868]	0	rheumatoid arthritis	http://www.ebi.ac.uk/efo/EFO_0000685	GCST90038685	Genome-wide genotyping array
2021-11-12	33959723	Donertas HM	2021-04-08	Nat Aging	www.ncbi.nlm.nih.gov/pubmed/33959723	Common genetic associations between age-related diseases.	Ulcerative colitis	2,515 cases, 482,083 controls	NA	NR [9886868]	0	ulcerative colitis	http://www.ebi.ac.uk/efo/EFO_0000729	GCST90038684	Genome-wide genotyping array
2021-07-26	34278373	Glanville KP	2021-06-01	Biol Psychiatry Glob Open Sci	www.ncbi.nlm.nih.gov/pubmed/34278373	Investigating Pleiotropy Between Depression and Autoimmune Diseases Using the UK Biobank.	Ankylosing spondylitis	1,344 European ancestry cases, 324,074 European ancestry controls	NA	NR [9940918] (imputed)	0	ankylosing spondylitis	http://www.ebi.ac.uk/efo/EFO_0003898	GCST90014438	Genome-wide genotyping array
2021-07-26	34278373	Glanville KP	2021-06-01	Biol Psychiatry Glob Open Sci	www.ncbi.nlm.nih.gov/pubmed/34278373	Investigating Pleiotropy Between Depression and Autoimmune Diseases Using the UK Biobank.	Ankylosing spondylitis	413 European ancestry cases, 324,074 European ancestry controls	NA	NR [9940918] (imputed)	0	ankylosing spondylitis	http://www.ebi.ac.uk/efo/EFO_0003898	GCST90014439	Genome-wide genotyping array
2021-07-26	34278373	Glanville KP	2021-06-01	Biol Psychiatry Glob Open Sci	www.ncbi.nlm.nih.gov/pubmed/34278373	Investigating Pleiotropy Between Depression and Autoimmune Diseases Using the UK Biobank.	Autoimmune thyroid disease	859 European ancestry cases, 324,074 European ancestry controls	NA	NR [9940918] (imputed)	0	autoimmune thyroid disease	http://www.ebi.ac.uk/efo/EFO_0006812	GCST90014440	Genome-wide genotyping array
2021-07-26	34278373	Glanville KP	2021-06-01	Biol Psychiatry Glob Open Sci	www.ncbi.nlm.nih.gov/pubmed/34278373	Investigating Pleiotropy Between Depression and Autoimmune Diseases Using the UK Biobank.	Autoimmune thyroid disease	607 European ancestry cases, 324,074 European ancestry controls	NA	NR [9940918] (imputed)	0	autoimmune thyroid disease	http://www.ebi.ac.uk/efo/EFO_0006812	GCST90014441	Genome-wide genotyping array
2021-07-26	34278373	Glanville KP	2021-06-01	Biol Psychiatry Glob Open Sci	www.ncbi.nlm.nih.gov/pubmed/34278373	Investigating Pleiotropy Between Depression and Autoimmune Diseases Using the UK Biobank.	Inflammatory bowel disease	5,105 European ancestry cases, 324,074 European ancestry controls	NA	NR [9940918] (imputed)	0	inflammatory bowel disease	http://www.ebi.ac.uk/efo/EFO_0003767	GCST90014444	Genome-wide genotyping array
2021-07-26	34278373	Glanville KP	2021-06-01	Biol Psychiatry Glob Open Sci	www.ncbi.nlm.nih.gov/pubmed/34278373	Investigating Pleiotropy Between Depression and Autoimmune Diseases Using the UK Biobank.	Inflammatory bowel disease	3,538 European ancestry cases, 324,074 European ancestry controls	NA	NR [9940918] (imputed)	0	inflammatory bowel disease	http://www.ebi.ac.uk/efo/EFO_0003767	GCST90014445	Genome-wide genotyping array
2021-07-26	34278373	Glanville KP	2021-06-01	Biol Psychiatry Glob Open Sci	www.ncbi.nlm.nih.gov/pubmed/34278373	Investigating Pleiotropy Between Depression and Autoimmune Diseases Using the UK Biobank.	Myasthenia gravis	234 European ancestry cases, 324,074 European ancestry controls	NA	NR [9940918] (imputed)	0	Myasthenia gravis	http://www.ebi.ac.uk/efo/EFO_0004991	GCST90014446	Genome-wide genotyping array
2021-07-26	34278373	Glanville KP	2021-06-01	Biol Psychiatry Glob Open Sci	www.ncbi.nlm.nih.gov/pubmed/34278373	Investigating Pleiotropy Between Depression and Autoimmune Diseases Using the UK Biobank.	Myasthenia gravis	147 European ancestry cases, 324,074 European ancestry controls	NA	NR [9940918] (imputed)	0	Myasthenia gravis	http://www.ebi.ac.uk/efo/EFO_0004991	GCST90014447	Genome-wide genotyping array
2021-07-26	34278373	Glanville KP	2021-06-01	Biol Psychiatry Glob Open Sci	www.ncbi.nlm.nih.gov/pubmed/34278373	Investigating Pleiotropy Between Depression and Autoimmune Diseases Using the UK Biobank.	Multiple sclerosis	1,683 European ancestry cases, 324,074 European ancestry controls	NA	NR [9940918] (imputed)	0	multiple sclerosis	http://purl.obolibrary.org/obo/MONDO_0005301	GCST90014448	Genome-wide genotyping array
2021-07-26	34278373	Glanville KP	2021-06-01	Biol Psychiatry Glob Open Sci	www.ncbi.nlm.nih.gov/pubmed/34278373	Investigating Pleiotropy Between Depression and Autoimmune Diseases Using the UK Biobank.	Multiple sclerosis	1,154 European ancestry cases, 324,074 European ancestry controls	NA	NR [9940918] (imputed)	0	multiple sclerosis	http://purl.obolibrary.org/obo/MONDO_0005301	GCST90014449	Genome-wide genotyping array
2021-07-26	34278373	Glanville KP	2021-06-01	Biol Psychiatry Glob Open Sci	www.ncbi.nlm.nih.gov/pubmed/34278373	Investigating Pleiotropy Between Depression and Autoimmune Diseases Using the UK Biobank.	Psoriatic arthritis	1,107 European ancestry cases, 324,074 European ancestry controls	NA	NR [9940918] (imputed)	0	psoriatic arthritis	http://www.ebi.ac.uk/efo/EFO_0003778	GCST90014454	Genome-wide genotyping array
2021-07-26	34278373	Glanville KP	2021-06-01	Biol Psychiatry Glob Open Sci	www.ncbi.nlm.nih.gov/pubmed/34278373	Investigating Pleiotropy Between Depression and Autoimmune Diseases Using the UK Biobank.	Psoriatic arthritis	779 European ancestry cases, 324,074 European ancestry controls	NA	NR [9940918] (imputed)	0	psoriatic arthritis	http://www.ebi.ac.uk/efo/EFO_0003778	GCST90014455	Genome-wide genotyping array
2021-07-26	34278373	Glanville KP	2021-06-01	Biol Psychiatry Glob Open Sci	www.ncbi.nlm.nih.gov/pubmed/34278373	Investigating Pleiotropy Between Depression and Autoimmune Diseases Using the UK Biobank.	Rheumatoid arthritis	6,360 European ancestry cases, 324,074 European ancestry controls	NA	NR [9940918] (imputed)	0	rheumatoid arthritis	http://www.ebi.ac.uk/efo/EFO_0000685	GCST90014458	Genome-wide genotyping array
2021-07-26	34278373	Glanville KP	2021-06-01	Biol Psychiatry Glob Open Sci	www.ncbi.nlm.nih.gov/pubmed/34278373	Investigating Pleiotropy Between Depression and Autoimmune Diseases Using the UK Biobank.	Rheumatoid arthritis	3,451 European ancestry cases, 324,074 European ancestry controls	NA	NR [9940918] (imputed)	0	rheumatoid arthritis	http://www.ebi.ac.uk/efo/EFO_0000685	GCST90014459	Genome-wide genotyping array
2021-07-26	34278373	Glanville KP	2021-06-01	Biol Psychiatry Glob Open Sci	www.ncbi.nlm.nih.gov/pubmed/34278373	Investigating Pleiotropy Between Depression and Autoimmune Diseases Using the UK Biobank.	Sjögren's syndrome	647 European ancestry cases, 324,074 European ancestry controls	NA	NR [9940918] (imputed)	0	Sjogren syndrome	http://www.ebi.ac.uk/efo/EFO_0000699	GCST90014460	Genome-wide genotyping array
2021-07-26	34278373	Glanville KP	2021-06-01	Biol Psychiatry Glob Open Sci	www.ncbi.nlm.nih.gov/pubmed/34278373	Investigating Pleiotropy Between Depression and Autoimmune Diseases Using the UK Biobank.	Sjögren's syndrome	389 European ancestry cases, 324,074 European ancestry controls	NA	NR [9940918] (imputed)	0	Sjogren syndrome	http://www.ebi.ac.uk/efo/EFO_0000699	GCST90014461	Genome-wide genotyping array
2021-07-26	34278373	Glanville KP	2021-06-01	Biol Psychiatry Glob Open Sci	www.ncbi.nlm.nih.gov/pubmed/34278373	Investigating Pleiotropy Between Depression and Autoimmune Diseases Using the UK Biobank.	Systemic lupus erythematosus	624 European ancestry cases, 324,074 European ancestry controls	NA	NR [9940918] (imputed)	0	systemic lupus erythematosus	http://www.ebi.ac.uk/efo/EFO_0002690	GCST90014462	Genome-wide genotyping array
2021-07-26	34278373	Glanville KP	2021-06-01	Biol Psychiatry Glob Open Sci	www.ncbi.nlm.nih.gov/pubmed/34278373	Investigating Pleiotropy Between Depression and Autoimmune Diseases Using the UK Biobank.	Systemic lupus erythematosus	362 European ancestry cases, 324,074 European ancestry controls	NA	NR [9940918] (imputed)	0	systemic lupus erythematosus	http://www.ebi.ac.uk/efo/EFO_0002690	GCST90014463	Genome-wide genotyping array
2021-06-21	34011352	Schwarm C	2021-05-19	Orphanet J Rare Dis	www.ncbi.nlm.nih.gov/pubmed/34011352	Identification of two novel bullous pemphigoid- associated alleles, HLA-DQA1*05:05 and -DRB1*07:01, in Germans.	Bullous pemphigoid	438 German cases, 417 German controls	NA	Affymetrix [up to 386296] (imputed)	13	bullous pemphigoid	http://www.ebi.ac.uk/efo/EFO_0007187	GCST011940	Genome-wide genotyping array
2021-10-20	34076728	Zhang YM	2021-06-02	Mol Genet Genomics	www.ncbi.nlm.nih.gov/pubmed/34076728	Shared genetic study gives insights into the shared and distinct pathogenic immunity components of IgA nephropathy and SLE.	Systemic lupus erythematosus	1,639 East Asian ancestry cases, 2,410 East Asian ancestry controls	NA	Illumina [NR] (imputed)	39	systemic lupus erythematosus	http://www.ebi.ac.uk/efo/EFO_0002690	GCST90020042	Genome-wide genotyping array
2020-11-12	33106285	Lopez-Isac E	2020-10-26	Ann Rheum Dis	www.ncbi.nlm.nih.gov/pubmed/33106285	Combined genetic analysis of juvenile idiopathic arthritis clinical subtypes identifies novel risk loci, target genes and key regulatory mechanisms.	Arthritis (juvenile idiopathic)	3,305 European ancestry cases, 9,196 European ancestry controls	2,751 European ancestry cases, 15,886 European ancestry controls	Illumina [7461261] (imputed)	17	juvenile idiopathic arthritis	http://www.ebi.ac.uk/efo/EFO_0002609	GCST90010715	Genome-wide genotyping array
2021-04-27	33514426	Tan LK	2021-01-30	Arthritis Res Ther	www.ncbi.nlm.nih.gov/pubmed/33514426	The spectrum of association in HLA region with rheumatoid arthritis in a diverse Asian population: evidence from the MyEIRA case-control study.	Rheumatoid arthritis	530 Malay ancestry cases, 259 Chinese ancestry cases, 412 Asian Indian ancestry cases, 59 cases, 981 Malay ancestry controls, 205 Chinese ancestry controls, 297 Asian Indian controls, 87 controls	NA	Illumina [113576]	1	rheumatoid arthritis	http://www.ebi.ac.uk/efo/EFO_0000685	GCST011558	Targeted genotyping array [ImmunoChip]
2021-04-27	33514426	Tan LK	2021-01-30	Arthritis Res Ther	www.ncbi.nlm.nih.gov/pubmed/33514426	The spectrum of association in HLA region with rheumatoid arthritis in a diverse Asian population: evidence from the MyEIRA case-control study.	Rheumatoid arthritis (ACPA-positive)	530 Malay ancestry cases, 259 Chinese ancestry cases, 412 Asian Indian ancestry cases, 59 cases, 981 Malay ancestry controls, 205 Chinese ancestry controls, 297 Asian Indian controls, 87 controls	NA	Illumina [113576]	1	ACPA-positive rheumatoid arthritis	http://www.ebi.ac.uk/efo/EFO_0009459	GCST011557	Targeted genotyping array [ImmunoChip]
2021-04-27	33514426	Tan LK	2021-01-30	Arthritis Res Ther	www.ncbi.nlm.nih.gov/pubmed/33514426	The spectrum of association in HLA region with rheumatoid arthritis in a diverse Asian population: evidence from the MyEIRA case-control study.	Rheumatoid arthritis (ACPA-negative)	530 Malay ancestry cases, 259 Chinese ancestry cases, 412 Asian Indian ancestry cases, 59 cases, 981 Malay ancestry controls, 205 Chinese ancestry controls, 297 Asian Indian controls, 87 controls	NA	Illumina [113576]	1	ACPA-negative rheumatoid arthritis	http://www.ebi.ac.uk/efo/EFO_0009460	GCST011556	Targeted genotyping array [ImmunoChip]
2021-08-13	34319380	Gaitanidis A	2021-07-28	JAMA Surg	www.ncbi.nlm.nih.gov/pubmed/34319380	Association Between NEDD4L Variation and the Genetic Risk of Acute Appendicitis: A Multi-institutional Genome-Wide Association Study.	Acute appendicitis	1,743 European or unknown ancestry cases, 27,963 European or unknown ancestry controls	NA	Illumina [5676600] (imputed)	1	appendicitis	http://www.ebi.ac.uk/efo/EFO_0007149	GCST90013428	Genome-wide genotyping array
2019-11-20	31125052	Green HD	2019-05-24	J Crohns Colitis	www.ncbi.nlm.nih.gov/pubmed/31125052	Genome-wide association study of microscopic colitis in the UK Biobank confirms immune-related pathogenesis.	Microscopic colitis	423 European ancestry cases, 445,232 European ancestry controls	NA	Affymetrix [~ 12000000] (imputed)	24	microscopic colitis	http://www.ebi.ac.uk/efo/EFO_1001295	GCST009081	Genome-wide genotyping array
2019-02-28	30254083	Cousminer DL	2018-09-25	Diabetes Care	www.ncbi.nlm.nih.gov/pubmed/30254083	First Genome-Wide Association Study of Latent Autoimmune Diabetes in Adults Reveals Novel Insights Linking Immune and Metabolic Diabetes.	Latent autoimmune diabetes	2,634 European ancestry cases, 5,947 European ancestry controls	345 European ancestry cases, 1,664 European ancestry controls	Affymetrix, Illumina [7868002] (imputed)	3	latent autoimmune diabetes in adults	http://www.ebi.ac.uk/efo/EFO_0009706	GCST007245	Genome-wide genotyping array
2021-04-16	33608531	Wu Y	2021-02-19	Nat Commun	www.ncbi.nlm.nih.gov/pubmed/33608531	GWAS of peptic ulcer disease implicates Helicobacter pylori infection, other gastrointestinal disorders and depression.	Inflammatory bowel disease	7,045 European ancestry cases, 449,282 European ancestry controls	NA	NR [8546065] (imputed)	31	inflammatory bowel disease	http://www.ebi.ac.uk/efo/EFO_0003767	GCST011501	Genome-wide genotyping array
2019-01-25	26490195	Cleynen I	2015-10-18	Lancet	www.ncbi.nlm.nih.gov/pubmed/26490195	Inherited determinants of Crohn's disease and ulcerative colitis phenotypes: a genetic association study.	Inflammatory bowel disease	16,902 European ancestry Crohn's disease cases, 12,597 European ancestry ulcerative colitis cases, 339 European ancestry cases	2,453 European ancestry Crohn's disease cases, 3,729 European ancestry ulcerative colitis cases	Illumina [156154] (imputed)	0	inflammatory bowel disease	http://www.ebi.ac.uk/efo/EFO_0003767	GCST006960	Targeted genotyping array [ImmunoChip]
2019-01-04	30196823	Blum S	2018-08-02	J Neuroimmunol	www.ncbi.nlm.nih.gov/pubmed/30196823	Genome-wide association study in Guillain-Barré syndrome.	Guillain-Barré syndrome	191 European ancestry cases, 639 European ancestry controls	NA	Illumina [579499]	0	Guillain-Barre syndrome	http://www.ebi.ac.uk/efo/EFO_0007292	GCST006836	Genome-wide genotyping array
2019-02-13	30284222	Brcic L	2018-10-03	J Endocrinol Invest	www.ncbi.nlm.nih.gov/pubmed/30284222	Genome-wide association analysis suggests novel loci for Hashimoto's thyroiditis.	Hashimoto thyroiditis	405 Croatian ancestry cases, 433 Croatian ancestry controls	303 Croatian ancestry cases, 302 Croatian ancestry controls	Illumina [8621046] (imputed)	1	Hashimoto's thyroiditis	http://www.ebi.ac.uk/efo/EFO_0003779	GCST007138	Genome-wide genotyping array
2022-03-01	34662886	Backman JD	2021-10-18	Nature	www.ncbi.nlm.nih.gov/pubmed/34662886	Exome sequencing and analysis of 454,787 UK Biobank participants.	Multiple sclerosis	1,596 European ancestry cases, 330,158 European ancestry controls	NA	Affymetrix, Illumina [458873]	0	multiple sclerosis	http://purl.obolibrary.org/obo/MONDO_0005301	GCST90077739	Genome-wide genotyping array, Exome-wide sequencing [UK Biobank/UK BiLEVE Axiom Array]
2022-03-01	34662886	Backman JD	2021-10-18	Nature	www.ncbi.nlm.nih.gov/pubmed/34662886	Exome sequencing and analysis of 454,787 UK Biobank participants.	ICD10 K52: colitis not crohns or ulcerative colitis	1,104 European ancestry cases, 327,948 European ancestry controls	NA	Affymetrix, Illumina [456275]	0	ulcerative colitis	http://www.ebi.ac.uk/efo/EFO_0000729	GCST90077866	Genome-wide genotyping array, Exome-wide sequencing [UK Biobank/UK BiLEVE Axiom Array]
2022-03-01	34662886	Backman JD	2021-10-18	Nature	www.ncbi.nlm.nih.gov/pubmed/34662886	Exome sequencing and analysis of 454,787 UK Biobank participants.	ICD10 K50: crohns disease	1,250 European ancestry cases, 327,802 European ancestry controls	NA	Affymetrix, Illumina [456275]	0	Crohn's disease	http://www.ebi.ac.uk/efo/EFO_0000384	GCST90077870	Genome-wide genotyping array, Exome-wide sequencing [UK Biobank/UK BiLEVE Axiom Array]
2022-03-01	34662886	Backman JD	2021-10-18	Nature	www.ncbi.nlm.nih.gov/pubmed/34662886	Exome sequencing and analysis of 454,787 UK Biobank participants.	ICD10 L40: psoriatic arthropathy	762 European ancestry cases, 328,290 European ancestry controls	NA	Affymetrix, Illumina [456275]	0	psoriatic arthritis	http://www.ebi.ac.uk/efo/EFO_0003778	GCST90077890	Genome-wide genotyping array, Exome-wide sequencing [UK Biobank/UK BiLEVE Axiom Array]
2022-03-01	34662886	Backman JD	2021-10-18	Nature	www.ncbi.nlm.nih.gov/pubmed/34662886	Exome sequencing and analysis of 454,787 UK Biobank participants.	Ulcerative colitis	3,928 European ancestry cases, 321,797 European ancestry controls	NA	Affymetrix, Illumina [453384]	0	ulcerative colitis	http://www.ebi.ac.uk/efo/EFO_0000729	GCST90081490	Genome-wide genotyping array, Exome-wide sequencing [UK Biobank/UK BiLEVE Axiom Array]
2022-03-01	34662886	Backman JD	2021-10-18	Nature	www.ncbi.nlm.nih.gov/pubmed/34662886	Exome sequencing and analysis of 454,787 UK Biobank participants.	Crohn's disease	2,106 European ancestry cases, 321,797 European ancestry controls	NA	Affymetrix, Illumina [451560]	0	inflammatory bowel disease	http://www.ebi.ac.uk/efo/EFO_0003767	GCST90081488	Genome-wide genotyping array, Exome-wide sequencing [UK Biobank/UK BiLEVE Axiom Array]
2021-12-01	34737426	Jiang L	2021-11-04	Nat Genet	www.ncbi.nlm.nih.gov/pubmed/34737426	A generalized linear mixed model association tool for biobank-scale data.	Ulcerative colitis (chronic) (PheCode 555.21)	507 European ancestry cases, 455,841 European ancestry controls	NA	NR [11842647] (imputed)	0	ulcerative colitis	http://www.ebi.ac.uk/efo/EFO_0000729	GCST90044154	Genome-wide genotyping array
2021-12-01	34737426	Jiang L	2021-11-04	Nat Genet	www.ncbi.nlm.nih.gov/pubmed/34737426	A generalized linear mixed model association tool for biobank-scale data.	Ulcerative colitis (PheCode 555.2)	2,569 European ancestry cases, 453,779 European ancestry controls	NA	NR [11842647] (imputed)	1	ulcerative colitis	http://www.ebi.ac.uk/efo/EFO_0000729	GCST90044155	Genome-wide genotyping array
2022-03-01	34662886	Backman JD	2021-10-18	Nature	www.ncbi.nlm.nih.gov/pubmed/34662886	Exome sequencing and analysis of 454,787 UK Biobank participants.	ICD10 M35.0: Sicca syndrome (Gene-based burden)	711 European ancestry cases, 387,080 European ancestry controls	NA	Illumina [185333]	0	Sjogren syndrome	http://www.ebi.ac.uk/efo/EFO_0000699	GCST90084454	Exome-wide sequencing
2021-12-01	34737426	Jiang L	2021-11-04	Nat Genet	www.ncbi.nlm.nih.gov/pubmed/34737426	A generalized linear mixed model association tool for biobank-scale data.	Inflammatory and toxic neuropathy (PheCode 357)	625 European ancestry cases, 455,723 European ancestry controls	NA	NR [11842647] (imputed)	0	chronic inflammatory demyelinating polyneuropathy	http://www.ebi.ac.uk/efo/EFO_0009538	GCST90043768	Genome-wide genotyping array
2021-12-01	34737426	Jiang L	2021-11-04	Nat Genet	www.ncbi.nlm.nih.gov/pubmed/34737426	A generalized linear mixed model association tool for biobank-scale data.	Myasthenia gravis (PheCode 358.1)	124 European ancestry cases, 456,224 European ancestry controls	NA	NR [11842647] (imputed)	0	Myasthenia gravis	http://www.ebi.ac.uk/efo/EFO_0004991	GCST90043769	Genome-wide genotyping array
2021-12-01	34737426	Jiang L	2021-11-04	Nat Genet	www.ncbi.nlm.nih.gov/pubmed/34737426	A generalized linear mixed model association tool for biobank-scale data.	Wegener's granulomatosis (PheCode 446.4)	135 European ancestry cases, 456,213 European ancestry controls	NA	NR [11842647] (imputed)	0	Granulomatosis with Polyangiitis	http://www.ebi.ac.uk/efo/EFO_0005297	GCST90044018	Genome-wide genotyping array
2022-03-01	34662886	Backman JD	2021-10-18	Nature	www.ncbi.nlm.nih.gov/pubmed/34662886	Exome sequencing and analysis of 454,787 UK Biobank participants.	ICD10 M06.0: Rheumatoid arthritis without rheumatoid factor	706 European ancestry cases, 385,886 European ancestry controls	NA	Affymetrix, Illumina [509518]	0	rheumatoid arthritis	http://www.ebi.ac.uk/efo/EFO_0000685	GCST90080388	Genome-wide genotyping array, Exome-wide sequencing [UK Biobank/UK BiLEVE Axiom Array]
2022-03-01	34662886	Backman JD	2021-10-18	Nature	www.ncbi.nlm.nih.gov/pubmed/34662886	Exome sequencing and analysis of 454,787 UK Biobank participants.	Systemic lupus erythematosis sle	523 European ancestry cases, 331,231 European ancestry controls	NA	Affymetrix, Illumina [458873]	0	systemic lupus erythematosus	http://www.ebi.ac.uk/efo/EFO_0002690	GCST90077810	Genome-wide genotyping array, Exome-wide sequencing [UK Biobank/UK BiLEVE Axiom Array]
2022-03-01	34662886	Backman JD	2021-10-18	Nature	www.ncbi.nlm.nih.gov/pubmed/34662886	Exome sequencing and analysis of 454,787 UK Biobank participants.	Inflammatory bowel disease - strict composite	5,509 European ancestry cases, 321,797 European ancestry controls	NA	Affymetrix, Illumina [454878]	0	inflammatory bowel disease	http://www.ebi.ac.uk/efo/EFO_0003767	GCST90081489	Genome-wide genotyping array, Exome-wide sequencing [UK Biobank/UK BiLEVE Axiom Array]
2021-12-01	34737426	Jiang L	2021-11-04	Nat Genet	www.ncbi.nlm.nih.gov/pubmed/34737426	A generalized linear mixed model association tool for biobank-scale data.	Acute appendicitis (PheCode 540.11)	2,588 European ancestry cases, 453,760 European ancestry controls	NA	NR [11842647] (imputed)	0	appendicitis	http://www.ebi.ac.uk/efo/EFO_0007149	GCST90044141	Genome-wide genotyping array
2021-12-01	34737426	Jiang L	2021-11-04	Nat Genet	www.ncbi.nlm.nih.gov/pubmed/34737426	A generalized linear mixed model association tool for biobank-scale data.	Appendicitis (PheCode 540.1)	564 European ancestry cases, 455,784 European ancestry controls	NA	NR [11842647] (imputed)	0	appendicitis	http://www.ebi.ac.uk/efo/EFO_0007149	GCST90044142	Genome-wide genotyping array
2021-12-01	34737426	Jiang L	2021-11-04	Nat Genet	www.ncbi.nlm.nih.gov/pubmed/34737426	A generalized linear mixed model association tool for biobank-scale data.	Regional enteritis (PheCode 555.1)	1,342 European ancestry cases, 455,006 European ancestry controls	NA	NR [11842647] (imputed)	0	Crohn's disease	http://www.ebi.ac.uk/efo/EFO_0000384	GCST90044153	Genome-wide genotyping array
2022-02-08	35074870	Chia R	2022-02-01	Proc Natl Acad Sci U S A	www.ncbi.nlm.nih.gov/pubmed/35074870	Identification of genetic risk loci and prioritization of genes and pathways for myasthenia gravis: a genome-wide association study.	Myasthenia gravis	1,873 European ancestry cases, 36,370 European ancestry controls	7,412 European ancestry individuals	Illumina [24006246] (imputed)	7	Myasthenia gravis	http://www.ebi.ac.uk/efo/EFO_0004991	GCST90093061	Genome-wide genotyping array
2022-02-08	35074870	Chia R	2022-02-01	Proc Natl Acad Sci U S A	www.ncbi.nlm.nih.gov/pubmed/35074870	Identification of genetic risk loci and prioritization of genes and pathways for myasthenia gravis: a genome-wide association study.	Early-onset myasthenia gravis	595 European ancestry cases, 2,718 European ancestry controls	NA	Illumina [24006246] (imputed)	2	Myasthenia gravis	http://www.ebi.ac.uk/efo/EFO_0004991	GCST90093465	Genome-wide genotyping array
2022-02-08	35074870	Chia R	2022-02-01	Proc Natl Acad Sci U S A	www.ncbi.nlm.nih.gov/pubmed/35074870	Identification of genetic risk loci and prioritization of genes and pathways for myasthenia gravis: a genome-wide association study.	Late-onset myasthenia gravis	1,278 European ancestry cases, 33,652 European ancestry controls	308 European ancestry cases, 7,056 European ancestry controls	Illumina [24006246] (imputed)	3	late-onset myasthenia gravis	http://www.ebi.ac.uk/efo/EFO_1001490	GCST90093466	Genome-wide genotyping array
2022-03-01	34662886	Backman JD	2021-10-18	Nature	www.ncbi.nlm.nih.gov/pubmed/34662886	Exome sequencing and analysis of 454,787 UK Biobank participants.	Inflammatory bowel disease - loose composite	5,509 European ancestry cases, 358,527 European ancestry controls	NA	Affymetrix, Illumina [489186]	0	inflammatory bowel disease	http://www.ebi.ac.uk/efo/EFO_0003767	GCST90081487	Genome-wide genotyping array, Exome-wide sequencing [UK Biobank/UK BiLEVE Axiom Array]
2022-03-01	34662886	Backman JD	2021-10-18	Nature	www.ncbi.nlm.nih.gov/pubmed/34662886	Exome sequencing and analysis of 454,787 UK Biobank participants.	ICD10 M05: Rheumatoid arthritis with rheumatoid factor (Gene-based burden)	769 European ancestry cases, 387,034 European ancestry controls	NA	Illumina [185344]	0	rheumatoid arthritis	http://www.ebi.ac.uk/efo/EFO_0000685	GCST90084373	Exome-wide sequencing
2022-03-01	34662886	Backman JD	2021-10-18	Nature	www.ncbi.nlm.nih.gov/pubmed/34662886	Exome sequencing and analysis of 454,787 UK Biobank participants.	ICD10 M05.9: Rheumatoid arthritis with rheumatoid factor, unspecified (Gene-based burden)	654 European ancestry cases, 387,206 European ancestry controls	NA	Illumina [185344]	0	rheumatoid arthritis	http://www.ebi.ac.uk/efo/EFO_0000685	GCST90084372	Exome-wide sequencing
2022-03-01	34662886	Backman JD	2021-10-18	Nature	www.ncbi.nlm.nih.gov/pubmed/34662886	Exome sequencing and analysis of 454,787 UK Biobank participants.	ICD10 M06: Other rheumatoid arthritis (Gene-based burden)	6,100 European ancestry cases, 379,952 European ancestry controls	NA	Illumina [185312]	0	rheumatoid arthritis	http://www.ebi.ac.uk/efo/EFO_0000685	GCST90084378	Exome-wide sequencing
2022-03-01	34662886	Backman JD	2021-10-18	Nature	www.ncbi.nlm.nih.gov/pubmed/34662886	Exome sequencing and analysis of 454,787 UK Biobank participants.	ICD10 M06.0: Rheumatoid arthritis without rheumatoid factor (Gene-based burden)	706 European ancestry cases, 385,886 European ancestry controls	NA	Illumina [185327]	0	rheumatoid arthritis	http://www.ebi.ac.uk/efo/EFO_0000685	GCST90084374	Exome-wide sequencing
2022-03-01	34662886	Backman JD	2021-10-18	Nature	www.ncbi.nlm.nih.gov/pubmed/34662886	Exome sequencing and analysis of 454,787 UK Biobank participants.	ICD10 M06.9: Rheumatoid arthritis, unspecified (Gene-based burden)	5,220 European ancestry cases, 382,668 European ancestry controls	NA	Illumina [185344]	0	rheumatoid arthritis	http://www.ebi.ac.uk/efo/EFO_0000685	GCST90084377	Exome-wide sequencing
2022-03-01	34662886	Backman JD	2021-10-18	Nature	www.ncbi.nlm.nih.gov/pubmed/34662886	Exome sequencing and analysis of 454,787 UK Biobank participants.	ICD10 M06.90: Rheumatoid arthritis, unspecified (Gene-based burden)	1,306 European ancestry cases, 386,624 European ancestry controls	NA	Illumina [185344]	0	rheumatoid arthritis	http://www.ebi.ac.uk/efo/EFO_0000685	GCST90084375	Exome-wide sequencing
2022-03-01	34662886	Backman JD	2021-10-18	Nature	www.ncbi.nlm.nih.gov/pubmed/34662886	Exome sequencing and analysis of 454,787 UK Biobank participants.	ICD10 M06.99: Rheumatoid arthritis, unspecified (Gene-based burden)	2,622 European ancestry cases, 385,308 European ancestry controls	NA	Illumina [185344]	0	rheumatoid arthritis	http://www.ebi.ac.uk/efo/EFO_0000685	GCST90084376	Exome-wide sequencing
2022-04-29	34850884	Suetsugu H	2021-12-01	Hum Mol Genet	www.ncbi.nlm.nih.gov/pubmed/34850884	Novel susceptibility loci for steroid-associated osteonecrosis of the femoral head in systemic lupus erythematosus.	Systemic lupus erythematosus	683 Japanese ancestry cases, 95,588 Japanese ancestry controls	NA	Illumina [NR] (imputed)	0	systemic lupus erythematosus	http://www.ebi.ac.uk/efo/EFO_0002690	GCST90102278	Genome-wide genotyping array
2021-12-01	34737426	Jiang L	2021-11-04	Nat Genet	www.ncbi.nlm.nih.gov/pubmed/34737426	A generalized linear mixed model association tool for biobank-scale data.	Graves' disease (PheCode 242.1)	210 European ancestry cases, 456,138 European ancestry controls	NA	NR [11842647] (imputed)	0	Graves disease	http://www.ebi.ac.uk/efo/EFO_0004237	GCST90043624	Genome-wide genotyping array
2022-03-01	34662886	Backman JD	2021-10-18	Nature	www.ncbi.nlm.nih.gov/pubmed/34662886	Exome sequencing and analysis of 454,787 UK Biobank participants.	ICD10 G35: Multiple sclerosis	1,463 European ancestry cases, 327,589 European ancestry controls	NA	Affymetrix, Illumina [456275]	0	multiple sclerosis	http://purl.obolibrary.org/obo/MONDO_0005301	GCST90077740	Genome-wide genotyping array, Exome-wide sequencing [UK Biobank/UK BiLEVE Axiom Array]
2022-03-01	34662886	Backman JD	2021-10-18	Nature	www.ncbi.nlm.nih.gov/pubmed/34662886	Exome sequencing and analysis of 454,787 UK Biobank participants.	ICD10 K51: Ulcerative colitis	2,210 European ancestry cases, 326,842 European ancestry controls	NA	Affymetrix, Illumina [456275]	0	ulcerative colitis	http://www.ebi.ac.uk/efo/EFO_0000729	GCST90077872	Genome-wide genotyping array, Exome-wide sequencing [UK Biobank/UK BiLEVE Axiom Array]
2022-03-01	34662886	Backman JD	2021-10-18	Nature	www.ncbi.nlm.nih.gov/pubmed/34662886	Exome sequencing and analysis of 454,787 UK Biobank participants.	Psoriatic arthropathy	870 European ancestry cases, 330,884 European ancestry controls	NA	Affymetrix, Illumina [458873]	0	psoriatic arthritis	http://www.ebi.ac.uk/efo/EFO_0003778	GCST90077889	Genome-wide genotyping array, Exome-wide sequencing [UK Biobank/UK BiLEVE Axiom Array]
2022-03-01	34662886	Backman JD	2021-10-18	Nature	www.ncbi.nlm.nih.gov/pubmed/34662886	Exome sequencing and analysis of 454,787 UK Biobank participants.	Rheumatoid arthritis	5,095 European ancestry cases, 326,659 European ancestry controls	NA	Affymetrix, Illumina [458873]	0	rheumatoid arthritis	http://www.ebi.ac.uk/efo/EFO_0000685	GCST90077873	Genome-wide genotyping array, Exome-wide sequencing [UK Biobank/UK BiLEVE Axiom Array]
2022-03-01	34662886	Backman JD	2021-10-18	Nature	www.ncbi.nlm.nih.gov/pubmed/34662886	Exome sequencing and analysis of 454,787 UK Biobank participants.	Ulcerative colitis	2,363 European ancestry cases, 329,391 European ancestry controls	NA	Affymetrix, Illumina [458873]	0	ulcerative colitis	http://www.ebi.ac.uk/efo/EFO_0000729	GCST90077871	Genome-wide genotyping array, Exome-wide sequencing [UK Biobank/UK BiLEVE Axiom Array]
2022-03-01	34662886	Backman JD	2021-10-18	Nature	www.ncbi.nlm.nih.gov/pubmed/34662886	Exome sequencing and analysis of 454,787 UK Biobank participants.	ICD10 M45: ankylosing spondylitis	1,113 European ancestry cases, 327,939 European ancestry controls	NA	Affymetrix, Illumina [456275]	0	ankylosing spondylitis	http://www.ebi.ac.uk/efo/EFO_0003898	GCST90077786	Genome-wide genotyping array, Exome-wide sequencing [UK Biobank/UK BiLEVE Axiom Array]
2022-03-01	34662886	Backman JD	2021-10-18	Nature	www.ncbi.nlm.nih.gov/pubmed/34662886	Exome sequencing and analysis of 454,787 UK Biobank participants.	ICD10 K37: appendicitis	4,175 European ancestry cases, 324,877 European ancestry controls	NA	Affymetrix, Illumina [456275]	0	appendicitis	http://www.ebi.ac.uk/efo/EFO_0007149	GCST90077904	Genome-wide genotyping array, Exome-wide sequencing [UK Biobank/UK BiLEVE Axiom Array]
2022-03-01	34662886	Backman JD	2021-10-18	Nature	www.ncbi.nlm.nih.gov/pubmed/34662886	Exome sequencing and analysis of 454,787 UK Biobank participants.	ICD10 M06: rheumatoid arthritis	4,752 European ancestry cases, 324,300 European ancestry controls	NA	Affymetrix, Illumina [456275]	0	rheumatoid arthritis	http://www.ebi.ac.uk/efo/EFO_0000685	GCST90077874	Genome-wide genotyping array, Exome-wide sequencing [UK Biobank/UK BiLEVE Axiom Array]
2022-03-01	34662886	Backman JD	2021-10-18	Nature	www.ncbi.nlm.nih.gov/pubmed/34662886	Exome sequencing and analysis of 454,787 UK Biobank participants.	ICD10 M06: Other rheumatoid arthritis	6,100 European ancestry cases, 379,952 European ancestry controls	NA	Affymetrix, Illumina [509054]	0	rheumatoid arthritis	http://www.ebi.ac.uk/efo/EFO_0000685	GCST90080392	Genome-wide genotyping array, Exome-wide sequencing [UK Biobank/UK BiLEVE Axiom Array]
2022-03-01	34662886	Backman JD	2021-10-18	Nature	www.ncbi.nlm.nih.gov/pubmed/34662886	Exome sequencing and analysis of 454,787 UK Biobank participants.	Multiple sclerosis (Gene-based burden)	1,596 European ancestry cases, 330,158 European ancestry controls	NA	Illumina [184201]	0	multiple sclerosis	http://purl.obolibrary.org/obo/MONDO_0005301	GCST90081725	Exome-wide sequencing
2022-03-01	34662886	Backman JD	2021-10-18	Nature	www.ncbi.nlm.nih.gov/pubmed/34662886	Exome sequencing and analysis of 454,787 UK Biobank participants.	ICD10 G35: Multiple sclerosis (Gene-based burden)	1,463 European ancestry cases, 327,589 European ancestry controls	NA	Illumina [184145]	0	multiple sclerosis	http://purl.obolibrary.org/obo/MONDO_0005301	GCST90081726	Exome-wide sequencing
2021-12-01	34737426	Jiang L	2021-11-04	Nat Genet	www.ncbi.nlm.nih.gov/pubmed/34737426	A generalized linear mixed model association tool for biobank-scale data.	Sicca syndrome (PheCode 709.2)	99 European ancestry cases, 456,249 European ancestry controls	NA	NR [11842647] (imputed)	0	Sjogren syndrome	http://www.ebi.ac.uk/efo/EFO_0000699	GCST90044534	Genome-wide genotyping array
2021-12-01	34737426	Jiang L	2021-11-04	Nat Genet	www.ncbi.nlm.nih.gov/pubmed/34737426	A generalized linear mixed model association tool for biobank-scale data.	Rheumatoid arthritis (PheCode 714.1)	1,961 European ancestry cases, 454,387 European ancestry controls	NA	NR [11842647] (imputed)	0	rheumatoid arthritis	http://www.ebi.ac.uk/efo/EFO_0000685	GCST90044540	Genome-wide genotyping array
2021-12-01	34737426	Jiang L	2021-11-04	Nat Genet	www.ncbi.nlm.nih.gov/pubmed/34737426	A generalized linear mixed model association tool for biobank-scale data.	Rheumatoid arthritis and other inflammatory polyarthropathies (PheCode 714)	232 European ancestry cases, 456,116 European ancestry controls	NA	NR [11842647] (imputed)	0	rheumatoid arthritis	http://www.ebi.ac.uk/efo/EFO_0000685	GCST90044541	Genome-wide genotyping array
2021-12-01	34737426	Jiang L	2021-11-04	Nat Genet	www.ncbi.nlm.nih.gov/pubmed/34737426	A generalized linear mixed model association tool for biobank-scale data.	Ankylosing spondylitis (PheCode 715.2)	186 European ancestry cases, 456,162 European ancestry controls	NA	NR [11842647] (imputed)	0	ankylosing spondylitis	http://www.ebi.ac.uk/efo/EFO_0003898	GCST90044542	Genome-wide genotyping array
2022-03-01	34662886	Backman JD	2021-10-18	Nature	www.ncbi.nlm.nih.gov/pubmed/34662886	Exome sequencing and analysis of 454,787 UK Biobank participants.	ICD10 E05: Thyrotoxicosis [hyperthyroidism]	3,102 European ancestry cases, 383,241 European ancestry controls	NA	Affymetrix, Illumina [509296]	0	Thyrotoxicosis	http://www.ebi.ac.uk/efo/EFO_0009190	GCST90079730	Genome-wide genotyping array, Exome-wide sequencing [UK Biobank/UK BiLEVE Axiom Array]
2022-03-01	34662886	Backman JD	2021-10-18	Nature	www.ncbi.nlm.nih.gov/pubmed/34662886	Exome sequencing and analysis of 454,787 UK Biobank participants.	Colitis not crohns or ulcerative colitis (Gene-based burden)	1,203 European ancestry cases, 330,551 European ancestry controls	NA	Illumina [184201]	0	ulcerative colitis	http://www.ebi.ac.uk/efo/EFO_0000729	GCST90081851	Exome-wide sequencing
2022-03-01	34662886	Backman JD	2021-10-18	Nature	www.ncbi.nlm.nih.gov/pubmed/34662886	Exome sequencing and analysis of 454,787 UK Biobank participants.	ICD10 K52: colitis not crohns or ulcerative colitis (Gene-based burden)	1,104 European ancestry cases, 327,948 European ancestry controls	NA	Illumina [184145]	0	ulcerative colitis	http://www.ebi.ac.uk/efo/EFO_0000729	GCST90081852	Exome-wide sequencing
2022-03-01	34662886	Backman JD	2021-10-18	Nature	www.ncbi.nlm.nih.gov/pubmed/34662886	Exome sequencing and analysis of 454,787 UK Biobank participants.	Crohns disease (Gene-based burden)	1,324 European ancestry cases, 330,430 European ancestry controls	NA	Illumina [184201]	0	Crohn's disease	http://www.ebi.ac.uk/efo/EFO_0000384	GCST90081855	Exome-wide sequencing
2022-03-01	34662886	Backman JD	2021-10-18	Nature	www.ncbi.nlm.nih.gov/pubmed/34662886	Exome sequencing and analysis of 454,787 UK Biobank participants.	ICD10 K50: crohns disease (Gene-based burden)	1,250 European ancestry cases, 327,802 European ancestry controls	NA	Illumina [184145]	0	Crohn's disease	http://www.ebi.ac.uk/efo/EFO_0000384	GCST90081856	Exome-wide sequencing
2022-03-01	34662886	Backman JD	2021-10-18	Nature	www.ncbi.nlm.nih.gov/pubmed/34662886	Exome sequencing and analysis of 454,787 UK Biobank participants.	ICD M45: Ankylosing spondylitis - B27 positive (Gene-based burden)	526 European ancestry cases, 30,652 European ancestry controls	NA	Illumina [124840]	0	ankylosing spondylitis	http://www.ebi.ac.uk/efo/EFO_0003898	GCST90083518	Exome-wide sequencing
2022-03-01	34662886	Backman JD	2021-10-18	Nature	www.ncbi.nlm.nih.gov/pubmed/34662886	Exome sequencing and analysis of 454,787 UK Biobank participants.	ICD SR: Ankylosing spondylitis (Gene-based burden)	1,476 European ancestry cases, 386,233 European ancestry controls	NA	Illumina [185336]	0	ankylosing spondylitis	http://www.ebi.ac.uk/efo/EFO_0003898	GCST90083521	Exome-wide sequencing
2022-03-01	34662886	Backman JD	2021-10-18	Nature	www.ncbi.nlm.nih.gov/pubmed/34662886	Exome sequencing and analysis of 454,787 UK Biobank participants.	ICD SR: Ankylosing spondylitis - B27 negative (Gene-based burden)	761 European ancestry cases, 355,581 European ancestry controls	NA	Illumina [184799]	0	ankylosing spondylitis	http://www.ebi.ac.uk/efo/EFO_0003898	GCST90083519	Exome-wide sequencing
2022-03-01	34662886	Backman JD	2021-10-18	Nature	www.ncbi.nlm.nih.gov/pubmed/34662886	Exome sequencing and analysis of 454,787 UK Biobank participants.	ICD SR: Ankylosing spondylitis - B27 positive (Gene-based burden)	715 European ancestry cases, 30,652 European ancestry controls	NA	Illumina [125055]	0	ankylosing spondylitis	http://www.ebi.ac.uk/efo/EFO_0003898	GCST90083520	Exome-wide sequencing
2022-03-01	34662886	Backman JD	2021-10-18	Nature	www.ncbi.nlm.nih.gov/pubmed/34662886	Exome sequencing and analysis of 454,787 UK Biobank participants.	ICD M45: Ankylosing spondylitis (Gene-based burden)	848 European ancestry cases, 386,233 European ancestry controls	NA	Illumina [185325]	0	ankylosing spondylitis	http://www.ebi.ac.uk/efo/EFO_0003898	GCST90083522	Exome-wide sequencing
2022-03-01	34662886	Backman JD	2021-10-18	Nature	www.ncbi.nlm.nih.gov/pubmed/34662886	Exome sequencing and analysis of 454,787 UK Biobank participants.	Ulcerative colitis (Gene-based burden)	2,363 European ancestry cases, 329,391 European ancestry controls	NA	Illumina [184201]	0	ulcerative colitis	http://www.ebi.ac.uk/efo/EFO_0000729	GCST90081857	Exome-wide sequencing
2022-03-01	34662886	Backman JD	2021-10-18	Nature	www.ncbi.nlm.nih.gov/pubmed/34662886	Exome sequencing and analysis of 454,787 UK Biobank participants.	ICD10 K51: Ulcerative colitis (Gene-based burden)	2,210 European ancestry cases, 326,842 European ancestry controls	NA	Illumina [184145]	0	ulcerative colitis	http://www.ebi.ac.uk/efo/EFO_0000729	GCST90081858	Exome-wide sequencing
2021-12-01	34737426	Jiang L	2021-11-04	Nat Genet	www.ncbi.nlm.nih.gov/pubmed/34737426	A generalized linear mixed model association tool for biobank-scale data.	Systemic lupus erythematosus (PheCode 695.42)	122 European ancestry cases, 456,226 European ancestry controls	NA	NR [11842647] (imputed)	0	systemic lupus erythematosus	http://www.ebi.ac.uk/efo/EFO_0002690	GCST90044512	Genome-wide genotyping array
2021-12-01	34737426	Jiang L	2021-11-04	Nat Genet	www.ncbi.nlm.nih.gov/pubmed/34737426	A generalized linear mixed model association tool for biobank-scale data.	Psoriatic arthropathy (PheCode 696.42)	312 European ancestry cases, 456,036 European ancestry controls	NA	NR [11842647] (imputed)	0	psoriatic arthritis	http://www.ebi.ac.uk/efo/EFO_0003778	GCST90044516	Genome-wide genotyping array
2022-03-01	34662886	Backman JD	2021-10-18	Nature	www.ncbi.nlm.nih.gov/pubmed/34662886	Exome sequencing and analysis of 454,787 UK Biobank participants.	Systemic lupus erythematosis (Gene-based burden)	523 European ancestry cases, 331,231 European ancestry controls	NA	Illumina [184201]	0	systemic lupus erythematosus	http://www.ebi.ac.uk/efo/EFO_0002690	GCST90081796	Exome-wide sequencing
2022-03-01	34662886	Backman JD	2021-10-18	Nature	www.ncbi.nlm.nih.gov/pubmed/34662886	Exome sequencing and analysis of 454,787 UK Biobank participants.	Inflammatory bowel disease	5,650 European ancestry cases, 298,738 European ancestry controls	NA	Affymetrix, Illumina [431605]	0	inflammatory bowel disease	http://www.ebi.ac.uk/efo/EFO_0003767	GCST90081491	Genome-wide genotyping array, Exome-wide sequencing [UK Biobank/UK BiLEVE Axiom Array]
2022-03-01	34662886	Backman JD	2021-10-18	Nature	www.ncbi.nlm.nih.gov/pubmed/34662886	Exome sequencing and analysis of 454,787 UK Biobank participants.	Rheumatoid arthritis	8,561 European ancestry cases, 295,029 European ancestry controls	NA	Affymetrix, Illumina [430877]	0	rheumatoid arthritis	http://www.ebi.ac.uk/efo/EFO_0000685	GCST90081504	Genome-wide genotyping array, Exome-wide sequencing [UK Biobank/UK BiLEVE Axiom Array]
2022-03-01	34662886	Backman JD	2021-10-18	Nature	www.ncbi.nlm.nih.gov/pubmed/34662886	Exome sequencing and analysis of 454,787 UK Biobank participants.	Psoriatic arthropathy (Gene-based burden)	870 European ancestry cases, 330,884 European ancestry controls	NA	Illumina [184201]	0	psoriatic arthritis	http://www.ebi.ac.uk/efo/EFO_0003778	GCST90081875	Exome-wide sequencing
2022-03-01	34662886	Backman JD	2021-10-18	Nature	www.ncbi.nlm.nih.gov/pubmed/34662886	Exome sequencing and analysis of 454,787 UK Biobank participants.	ICD10 L40: psoriatic arthropathy (Gene-based burden)	762 European ancestry cases, 328,290 European ancestry controls	NA	Illumina [184145]	0	psoriatic arthritis	http://www.ebi.ac.uk/efo/EFO_0003778	GCST90081876	Exome-wide sequencing
2022-03-01	34662886	Backman JD	2021-10-18	Nature	www.ncbi.nlm.nih.gov/pubmed/34662886	Exome sequencing and analysis of 454,787 UK Biobank participants.	Rheumatoid arthritis (Gene-based burden)	5,095 European ancestry cases, 326,659 European ancestry controls	NA	Illumina [184201]	0	rheumatoid arthritis	http://www.ebi.ac.uk/efo/EFO_0000685	GCST90081859	Exome-wide sequencing
2022-03-01	34662886	Backman JD	2021-10-18	Nature	www.ncbi.nlm.nih.gov/pubmed/34662886	Exome sequencing and analysis of 454,787 UK Biobank participants.	ICD10 M06: rheumatoid arthritis (Gene-based burden)	4,752 European ancestry cases, 324,300 European ancestry controls	NA	Illumina [184145]	0	rheumatoid arthritis	http://www.ebi.ac.uk/efo/EFO_0000685	GCST90081860	Exome-wide sequencing
2021-04-22	33591409	Koskela M	2021-02-16	Pediatr Nephrol	www.ncbi.nlm.nih.gov/pubmed/33591409	HLA-DQ and HLA-DRB1 alleles associated with Henoch-Schönlein purpura nephritis in Finnish pediatric population: a genome-wide association study.	Inflammatory bowel disease	49 Finnish ancestry cases, 18,757 Finnish ancestry controls	NA	Illumina [NR] (imputed)	0	inflammatory bowel disease	http://www.ebi.ac.uk/efo/EFO_0003767	GCST011538	Genome-wide genotyping array
2021-02-17	33310728	Ha E	2020-12-11	Ann Rheum Dis	www.ncbi.nlm.nih.gov/pubmed/33310728	Large-scale meta-analysis across East Asian and European populations updated genetic architecture and variant-driven biology of rheumatoid arthritis, identifying 11 novel susceptibility loci.	Rheumatoid arthritis	14,361 European ancestry cases, 43,923 European ancestry controls, 8,267 East Asian ancestry cases, 244,741 East Asian ancestry controls	NA	NR [13810676] (imputed)	88	rheumatoid arthritis	http://www.ebi.ac.uk/efo/EFO_0000685	GCST90013534	Genome-wide genotyping array
2022-01-20	33600772	Somineni HK	2021-02-17	Am J Hum Genet	www.ncbi.nlm.nih.gov/pubmed/33600772	Whole-genome sequencing of African Americans implicates differential genetic architecture in inflammatory bowel disease.	Inflammatory bowel disease	1,774 African American cases, 1,644 African American controls	NA	NR [93400000]	1	inflammatory bowel disease	http://www.ebi.ac.uk/efo/EFO_0003767	GCST90093115	Genome-wide sequencing
2022-01-20	33600772	Somineni HK	2021-02-17	Am J Hum Genet	www.ncbi.nlm.nih.gov/pubmed/33600772	Whole-genome sequencing of African Americans implicates differential genetic architecture in inflammatory bowel disease.	Crohn's disease	1,335 African American cases, 1,644 African American controls	NA	NR [93400000]	1	Crohn's disease	http://www.ebi.ac.uk/efo/EFO_0000384	GCST90093116	Genome-wide sequencing
2022-01-20	33600772	Somineni HK	2021-02-17	Am J Hum Genet	www.ncbi.nlm.nih.gov/pubmed/33600772	Whole-genome sequencing of African Americans implicates differential genetic architecture in inflammatory bowel disease.	Ulcerative colitis	407 African American cases, 1,644 African American controls	NA	NR [93400000]	0	ulcerative colitis	http://www.ebi.ac.uk/efo/EFO_0000729	GCST90093117	Genome-wide sequencing
2018-07-06	29562276	Venkateswaran S	2018-03-01	Inflamm Bowel Dis	www.ncbi.nlm.nih.gov/pubmed/29562276	Enhanced Contribution of HLA in Pediatric Onset Ulcerative Colitis.	Childhood onset ulcerative colitis	466 European ancestry cases, 2,099 European ancestry controls	NA	Affymetrix [3996700] (imputed)	4	ulcerative colitis	http://www.ebi.ac.uk/efo/EFO_0000729	GCST005815	Genome-wide genotyping array
2021-02-08	33536424	Wang YF	2021-02-03	Nat Commun	www.ncbi.nlm.nih.gov/pubmed/33536424	Identification of 38 novel loci for systemic lupus erythematosus and genetic heterogeneity between ancestral groups.	Systemic lupus erythematosus	4,222 Han Chinese ancestry cases, 8,431 Han Chinese ancestry controls	NA	Illumina [5719137] (imputed)	22	systemic lupus erythematosus	http://www.ebi.ac.uk/efo/EFO_0002690	GCST90011866	Genome-wide genotyping array
2021-02-08	33536424	Wang YF	2021-02-03	Nat Commun	www.ncbi.nlm.nih.gov/pubmed/33536424	Identification of 38 novel loci for systemic lupus erythematosus and genetic heterogeneity between ancestral groups.	Systemic lupus erythematosus	4,576 European ancestry cases, 8,039 European ancestry controls	NA	NR [NR] (imputed)	8	systemic lupus erythematosus	http://www.ebi.ac.uk/efo/EFO_0002690	GCST011097	Genome-wide genotyping array
2021-02-08	33536424	Wang YF	2021-02-03	Nat Commun	www.ncbi.nlm.nih.gov/pubmed/33536424	Identification of 38 novel loci for systemic lupus erythematosus and genetic heterogeneity between ancestral groups.	Systemic lupus erythematosus	4,222 Han Chinese ancestry cases, 8,431 Han Chinese ancestry controls, 4,576 European ancestry cases, 8,039 European ancestry controls	NA	Illumina [NR] (imputed)	35	systemic lupus erythematosus	http://www.ebi.ac.uk/efo/EFO_0002690	GCST011096	Genome-wide genotyping array
2021-07-27	33393726	Ortiz Fernandez L	2021-01-04	Arthritis Rheumatol	www.ncbi.nlm.nih.gov/pubmed/33393726	Genetic association of a gain of function interferon gamma receptor 1 (IFNGR1) polymorphism and the intergenic region LNCAROD/DKK1 with Behçet's disease.	Behcet's disease	2,344 Turkish ancestry cases, 1,920 Turkish ancestry controls, 437 European ancestry cases, 3,325 European ancestry controls, 312 East Asian ancestry cases, 398 East Asian ancestry controls, 104 Tunisian ancestry cases, 142 Tunisian ancestry controls	NA	Illumina [up to 1244428] (imputed)	22	Behcet's syndrome	http://www.ebi.ac.uk/efo/EFO_0003780	GCST012073	Genome-wide genotyping array
2021-04-14	33493351	Song Q	2021-01-25	Rheumatology (Oxford)	www.ncbi.nlm.nih.gov/pubmed/33493351	Genome-wide association study on Northern Chinese identifies KLF2, DOT1L and STAB2 associated with systemic lupus erythematosus.	Systemic lupus erythematosus	512 Han Chinese ancestry cases, 994 Han Chinese ancestry controls	NA	Illumina [6832025] (imputed)	1	systemic lupus erythematosus	http://www.ebi.ac.uk/efo/EFO_0002690	GCST90014238	Genome-wide genotyping array
2021-04-14	33493351	Song Q	2021-01-25	Rheumatology (Oxford)	www.ncbi.nlm.nih.gov/pubmed/33493351	Genome-wide association study on Northern Chinese identifies KLF2, DOT1L and STAB2 associated with systemic lupus erythematosus.	Systemic lupus erythematosus	4,734 Chinese ancestry cases, 9,425 Chinese ancestry controls, 4,576 European ancestry cases, 8,039 European ancestry controls	NA	Illumina [3860730] (imputed)	6	systemic lupus erythematosus	http://www.ebi.ac.uk/efo/EFO_0002690	GCST011493	Genome-wide genotyping array
2021-04-14	33493351	Song Q	2021-01-25	Rheumatology (Oxford)	www.ncbi.nlm.nih.gov/pubmed/33493351	Genome-wide association study on Northern Chinese identifies KLF2, DOT1L and STAB2 associated with systemic lupus erythematosus.	Systemic lupus erythematosus	4,576 European ancestry cases, 8,039 European ancestry controls	NA	Illumina [at least 3860730]	3	systemic lupus erythematosus	http://www.ebi.ac.uk/efo/EFO_0002690	GCST011492	Genome-wide genotyping array
2021-04-14	33493351	Song Q	2021-01-25	Rheumatology (Oxford)	www.ncbi.nlm.nih.gov/pubmed/33493351	Genome-wide association study on Northern Chinese identifies KLF2, DOT1L and STAB2 associated with systemic lupus erythematosus.	Systemic lupus erythematosus	4,734 Chinese ancestry cases, 9,425 Chinese ancestry controls	NA	Illumina [at least 3860730] (imputed)	4	systemic lupus erythematosus	http://www.ebi.ac.uk/efo/EFO_0002690	GCST011491	Genome-wide genotyping array
2020-04-17	30572963	Marquez A	2018-12-20	Genome Med	www.ncbi.nlm.nih.gov/pubmed/30572963	Meta-analysis of Immunochip data of four autoimmune diseases reveals novel single-disease and cross-phenotype associations.	Rheumatoid arthritis	15,523 European ancestry cases, 22,308 European ancestry controls	NA	Illumina [252970]	24	rheumatoid arthritis	http://www.ebi.ac.uk/efo/EFO_0000685	GCST009877	Targeted genotyping array
2019-02-06	30552173	Aterido A	2018-12-14	Ann Rheum Dis	www.ncbi.nlm.nih.gov/pubmed/30552173	Genetic variation at the glycosaminoglycan metabolism pathway contributes to the risk of psoriatic arthritis but not psoriasis.	Psoriatic arthritis	744 Spanish ancestry cases, 1,454 Spanish ancestry controls	1,430 cases, 1,417 controls	Illumina [1387382] (imputed)	38	psoriatic arthritis	http://www.ebi.ac.uk/efo/EFO_0003778	GCST007043	Genome-wide genotyping array
2021-06-23	33272962	Yin X	2020-12-03	Ann Rheum Dis	www.ncbi.nlm.nih.gov/pubmed/33272962	Meta-analysis of 208370 East Asians identifies 113 susceptibility loci for systemic lupus erythematosus.	Systemic lupus erythematosus	13,377 East Asian ancestry cases, 194,993 East Asian ancestry controls	NA	Illumina [11270530] (imputed)	233	systemic lupus erythematosus	http://www.ebi.ac.uk/efo/EFO_0002690	GCST011956	Genome-wide genotyping array
2022-03-01	34662886	Backman JD	2021-10-18	Nature	www.ncbi.nlm.nih.gov/pubmed/34662886	Exome sequencing and analysis of 454,787 UK Biobank participants.	ICD10 K35.0: Acute appendicitis with generalized peritonitis	729 European ancestry cases, 387,201 European ancestry controls	NA	Affymetrix, Illumina [510688]	0	appendicitis	http://www.ebi.ac.uk/efo/EFO_0007149	GCST90080214	Genome-wide genotyping array, Exome-wide sequencing [UK Biobank/UK BiLEVE Axiom Array]
2022-03-01	34662886	Backman JD	2021-10-18	Nature	www.ncbi.nlm.nih.gov/pubmed/34662886	Exome sequencing and analysis of 454,787 UK Biobank participants.	ICD10 K35.9: Acute appendicitis, unspecified	1,587 European ancestry cases, 386,343 European ancestry controls	NA	Affymetrix, Illumina [510688]	0	appendicitis	http://www.ebi.ac.uk/efo/EFO_0007149	GCST90080215	Genome-wide genotyping array, Exome-wide sequencing [UK Biobank/UK BiLEVE Axiom Array]
2022-03-01	34662886	Backman JD	2021-10-18	Nature	www.ncbi.nlm.nih.gov/pubmed/34662886	Exome sequencing and analysis of 454,787 UK Biobank participants.	ICD10 K50: Crohn's disease [regional enteritis] (Gene-based burden)	2,106 European ancestry cases, 385,486 European ancestry controls	NA	Illumina [185338]	0	Crohn's disease	http://www.ebi.ac.uk/efo/EFO_0000384	GCST90084218	Exome-wide sequencing
2022-03-01	34662886	Backman JD	2021-10-18	Nature	www.ncbi.nlm.nih.gov/pubmed/34662886	Exome sequencing and analysis of 454,787 UK Biobank participants.	ICD10 K50.1: Crohn's disease of large intestine (Gene-based burden)	591 European ancestry cases, 387,339 European ancestry controls	NA	Illumina [185344]	0	Crohn's disease	http://www.ebi.ac.uk/efo/EFO_0000384	GCST90084216	Exome-wide sequencing
2022-03-01	34662886	Backman JD	2021-10-18	Nature	www.ncbi.nlm.nih.gov/pubmed/34662886	Exome sequencing and analysis of 454,787 UK Biobank participants.	ICD10 K50.9: Crohn's disease, unspecified (Gene-based burden)	1,697 European ancestry cases, 386,228 European ancestry controls	NA	Illumina [185344]	0	Crohn's disease	http://www.ebi.ac.uk/efo/EFO_0000384	GCST90084217	Exome-wide sequencing
2022-03-01	34662886	Backman JD	2021-10-18	Nature	www.ncbi.nlm.nih.gov/pubmed/34662886	Exome sequencing and analysis of 454,787 UK Biobank participants.	ICD10 K51: Ulcerative colitis (Gene-based burden)	3,928 European ancestry cases, 383,552 European ancestry controls	NA	Illumina [185340]	0	ulcerative colitis	http://www.ebi.ac.uk/efo/EFO_0000729	GCST90084220	Exome-wide sequencing
2022-03-01	34662886	Backman JD	2021-10-18	Nature	www.ncbi.nlm.nih.gov/pubmed/34662886	Exome sequencing and analysis of 454,787 UK Biobank participants.	ICD10 K51.9: Ulcerative colitis, unspecified (Gene-based burden)	3,242 European ancestry cases, 384,687 European ancestry controls	NA	Illumina [185344]	0	ulcerative colitis	http://www.ebi.ac.uk/efo/EFO_0000729	GCST90084219	Exome-wide sequencing
2022-03-01	34662886	Backman JD	2021-10-18	Nature	www.ncbi.nlm.nih.gov/pubmed/34662886	Exome sequencing and analysis of 454,787 UK Biobank participants.	ICD10 K35: Acute appendicitis (Gene-based burden)	3,368 European ancestry cases, 384,092 European ancestry controls	NA	Illumina [185342]	0	appendicitis	http://www.ebi.ac.uk/efo/EFO_0007149	GCST90084202	Exome-wide sequencing
2022-03-01	34662886	Backman JD	2021-10-18	Nature	www.ncbi.nlm.nih.gov/pubmed/34662886	Exome sequencing and analysis of 454,787 UK Biobank participants.	ICD10 K35.0: Acute appendicitis with generalized peritonitis (Gene-based burden)	729 European ancestry cases, 387,201 European ancestry controls	NA	Illumina [185344]	0	appendicitis	http://www.ebi.ac.uk/efo/EFO_0007149	GCST90084200	Exome-wide sequencing
2022-03-01	34662886	Backman JD	2021-10-18	Nature	www.ncbi.nlm.nih.gov/pubmed/34662886	Exome sequencing and analysis of 454,787 UK Biobank participants.	ICD10 K35.9: Acute appendicitis, unspecified (Gene-based burden)	1,587 European ancestry cases, 386,343 European ancestry controls	NA	Illumina [185344]	0	appendicitis	http://www.ebi.ac.uk/efo/EFO_0007149	GCST90084201	Exome-wide sequencing
2022-03-01	34662886	Backman JD	2021-10-18	Nature	www.ncbi.nlm.nih.gov/pubmed/34662886	Exome sequencing and analysis of 454,787 UK Biobank participants.	ICD10 K37: Unspecified appendicitis (Gene-based burden)	543 European ancestry cases, 387,117 European ancestry controls	NA	Illumina [185342]	0	appendicitis	http://www.ebi.ac.uk/efo/EFO_0007149	GCST90084203	Exome-wide sequencing
2021-12-01	34737426	Jiang L	2021-11-04	Nat Genet	www.ncbi.nlm.nih.gov/pubmed/34737426	A generalized linear mixed model association tool for biobank-scale data.	Multiple sclerosis (PheCode 335)	775 European ancestry cases, 455,573 European ancestry controls	NA	NR [11842647] (imputed)	0	multiple sclerosis	http://purl.obolibrary.org/obo/MONDO_0005301	GCST90043738	Genome-wide genotyping array
2022-03-01	34662886	Backman JD	2021-10-18	Nature	www.ncbi.nlm.nih.gov/pubmed/34662886	Exome sequencing and analysis of 454,787 UK Biobank participants.	ICD10 M06.9: Rheumatoid arthritis, unspecified	5,220 European ancestry cases, 382,668 European ancestry controls	NA	Affymetrix, Illumina [510654]	0	rheumatoid arthritis	http://www.ebi.ac.uk/efo/EFO_0000685	GCST90080391	Genome-wide genotyping array, Exome-wide sequencing [UK Biobank/UK BiLEVE Axiom Array]
2022-03-01	34662886	Backman JD	2021-10-18	Nature	www.ncbi.nlm.nih.gov/pubmed/34662886	Exome sequencing and analysis of 454,787 UK Biobank participants.	ICD10 M05: Rheumatoid arthritis with rheumatoid factor	769 European ancestry cases, 387,034 European ancestry controls	NA	Affymetrix, Illumina [510578]	0	rheumatoid arthritis	http://www.ebi.ac.uk/efo/EFO_0000685	GCST90080387	Genome-wide genotyping array, Exome-wide sequencing [UK Biobank/UK BiLEVE Axiom Array]
2022-03-01	34662886	Backman JD	2021-10-18	Nature	www.ncbi.nlm.nih.gov/pubmed/34662886	Exome sequencing and analysis of 454,787 UK Biobank participants.	ICD10 K50.1: Crohn's disease of large intestine	591 European ancestry cases, 387,339 European ancestry controls	NA	Affymetrix, Illumina [510688]	0	Crohn's disease	http://www.ebi.ac.uk/efo/EFO_0000384	GCST90080230	Genome-wide genotyping array, Exome-wide sequencing [UK Biobank/UK BiLEVE Axiom Array]
2022-03-01	34662886	Backman JD	2021-10-18	Nature	www.ncbi.nlm.nih.gov/pubmed/34662886	Exome sequencing and analysis of 454,787 UK Biobank participants.	ICD10 K51.9: Ulcerative colitis, unspecified	3,242 European ancestry cases, 384,687 European ancestry controls	NA	Affymetrix, Illumina [510688]	0	ulcerative colitis	http://www.ebi.ac.uk/efo/EFO_0000729	GCST90080233	Genome-wide genotyping array, Exome-wide sequencing [UK Biobank/UK BiLEVE Axiom Array]
2022-03-01	34662886	Backman JD	2021-10-18	Nature	www.ncbi.nlm.nih.gov/pubmed/34662886	Exome sequencing and analysis of 454,787 UK Biobank participants.	ICD10 E05.9: Thyrotoxicosis, unspecified	2,203 European ancestry cases, 384,824 European ancestry controls	NA	Affymetrix, Illumina [509895]	0	Thyrotoxicosis	http://www.ebi.ac.uk/efo/EFO_0009190	GCST90079729	Genome-wide genotyping array, Exome-wide sequencing [UK Biobank/UK BiLEVE Axiom Array]
2022-03-01	34662886	Backman JD	2021-10-18	Nature	www.ncbi.nlm.nih.gov/pubmed/34662886	Exome sequencing and analysis of 454,787 UK Biobank participants.	Appendicitis	4,527 European ancestry cases, 327,227 European ancestry controls	NA	Affymetrix, Illumina [458873]	0	appendicitis	http://www.ebi.ac.uk/efo/EFO_0007149	GCST90077903	Genome-wide genotyping array, Exome-wide sequencing [UK Biobank/UK BiLEVE Axiom Array]
2022-03-01	34662886	Backman JD	2021-10-18	Nature	www.ncbi.nlm.nih.gov/pubmed/34662886	Exome sequencing and analysis of 454,787 UK Biobank participants.	Inflammatory bowel disease (Gene-based burden)	5,650 European ancestry cases, 298,738 European ancestry controls	NA	Illumina [183558]	0	inflammatory bowel disease	http://www.ebi.ac.uk/efo/EFO_0003767	GCST90085477	Exome-wide sequencing
2022-03-01	34662886	Backman JD	2021-10-18	Nature	www.ncbi.nlm.nih.gov/pubmed/34662886	Exome sequencing and analysis of 454,787 UK Biobank participants.	Inflammatory bowel disease - loose composite (Gene-based burden)	5,509 European ancestry cases, 358,527 European ancestry controls	NA	Illumina [184978]	0	inflammatory bowel disease	http://www.ebi.ac.uk/efo/EFO_0003767	GCST90085473	Exome-wide sequencing
2022-03-01	34662886	Backman JD	2021-10-18	Nature	www.ncbi.nlm.nih.gov/pubmed/34662886	Exome sequencing and analysis of 454,787 UK Biobank participants.	Crohn's disease (Gene-based burden)	2,106 European ancestry cases, 321,797 European ancestry controls	NA	Illumina [184058]	0	inflammatory bowel disease	http://www.ebi.ac.uk/efo/EFO_0003767	GCST90085474	Exome-wide sequencing
2022-03-01	34662886	Backman JD	2021-10-18	Nature	www.ncbi.nlm.nih.gov/pubmed/34662886	Exome sequencing and analysis of 454,787 UK Biobank participants.	Inflammatory bowel disease - strict composite (Gene-based burden)	5,509 European ancestry cases, 321,797 European ancestry controls	NA	Illumina [184140]	0	inflammatory bowel disease	http://www.ebi.ac.uk/efo/EFO_0003767	GCST90085475	Exome-wide sequencing
2022-03-01	34662886	Backman JD	2021-10-18	Nature	www.ncbi.nlm.nih.gov/pubmed/34662886	Exome sequencing and analysis of 454,787 UK Biobank participants.	Ulcerative colitis (Gene-based burden)	3,928 European ancestry cases, 321,797 European ancestry controls	NA	Illumina [184092]	0	ulcerative colitis	http://www.ebi.ac.uk/efo/EFO_0000729	GCST90085476	Exome-wide sequencing
2022-03-01	34662886	Backman JD	2021-10-18	Nature	www.ncbi.nlm.nih.gov/pubmed/34662886	Exome sequencing and analysis of 454,787 UK Biobank participants.	ICD10 E05: Thyrotoxicosis [hyperthyroidism] (Gene-based burden)	3,102 European ancestry cases, 383,241 European ancestry controls	NA	Illumina [185325]	0	Thyrotoxicosis	http://www.ebi.ac.uk/efo/EFO_0009190	GCST90083716	Exome-wide sequencing
2022-03-01	34662886	Backman JD	2021-10-18	Nature	www.ncbi.nlm.nih.gov/pubmed/34662886	Exome sequencing and analysis of 454,787 UK Biobank participants.	ICD10 E05.0: Thyrotoxicosis with diffuse goiter (Gene-based burden)	565 European ancestry cases, 387,358 European ancestry controls	NA	Illumina [185343]	0	Thyrotoxicosis	http://www.ebi.ac.uk/efo/EFO_0009190	GCST90083713	Exome-wide sequencing
2022-03-01	34662886	Backman JD	2021-10-18	Nature	www.ncbi.nlm.nih.gov/pubmed/34662886	Exome sequencing and analysis of 454,787 UK Biobank participants.	ICD10 E05.9: Thyrotoxicosis, unspecified (Gene-based burden)	2,203 European ancestry cases, 384,824 European ancestry controls	NA	Illumina [185334]	0	Thyrotoxicosis	http://www.ebi.ac.uk/efo/EFO_0009190	GCST90083715	Exome-wide sequencing
2022-03-01	34662886	Backman JD	2021-10-18	Nature	www.ncbi.nlm.nih.gov/pubmed/34662886	Exome sequencing and analysis of 454,787 UK Biobank participants.	ICD10 E05.90: Thyrotoxicosis, unspecified without thyrotoxic crisis or storm (Gene-based burden)	529 European ancestry cases, 386,362 European ancestry controls	NA	Illumina [185326]	0	Thyrotoxicosis	http://www.ebi.ac.uk/efo/EFO_0009190	GCST90083714	Exome-wide sequencing
2022-03-01	34662886	Backman JD	2021-10-18	Nature	www.ncbi.nlm.nih.gov/pubmed/34662886	Exome sequencing and analysis of 454,787 UK Biobank participants.	Colitis not crohns or ulcerative colitis	1,203 European ancestry cases, 330,551 European ancestry controls	NA	Affymetrix, Illumina [458873]	0	ulcerative colitis	http://www.ebi.ac.uk/efo/EFO_0000729	GCST90077865	Genome-wide genotyping array, Exome-wide sequencing [UK Biobank/UK BiLEVE Axiom Array]
2022-03-01	34662886	Backman JD	2021-10-18	Nature	www.ncbi.nlm.nih.gov/pubmed/34662886	Exome sequencing and analysis of 454,787 UK Biobank participants.	Crohns disease	1,324 European ancestry cases, 330,430 European ancestry controls	NA	Affymetrix, Illumina [458873]	0	Crohn's disease	http://www.ebi.ac.uk/efo/EFO_0000384	GCST90077869	Genome-wide genotyping array, Exome-wide sequencing [UK Biobank/UK BiLEVE Axiom Array]
2022-03-01	34662886	Backman JD	2021-10-18	Nature	www.ncbi.nlm.nih.gov/pubmed/34662886	Exome sequencing and analysis of 454,787 UK Biobank participants.	ICD10 M06.90: Rheumatoid arthritis, unspecified	1,306 European ancestry cases, 386,624 European ancestry controls	NA	Affymetrix, Illumina [510688]	0	rheumatoid arthritis	http://www.ebi.ac.uk/efo/EFO_0000685	GCST90080389	Genome-wide genotyping array, Exome-wide sequencing [UK Biobank/UK BiLEVE Axiom Array]
2022-03-01	34662886	Backman JD	2021-10-18	Nature	www.ncbi.nlm.nih.gov/pubmed/34662886	Exome sequencing and analysis of 454,787 UK Biobank participants.	ICD10 M06.99: Rheumatoid arthritis, unspecified	2,622 European ancestry cases, 385,308 European ancestry controls	NA	Affymetrix, Illumina [510688]	0	rheumatoid arthritis	http://www.ebi.ac.uk/efo/EFO_0000685	GCST90080390	Genome-wide genotyping array, Exome-wide sequencing [UK Biobank/UK BiLEVE Axiom Array]
2022-03-01	34662886	Backman JD	2021-10-18	Nature	www.ncbi.nlm.nih.gov/pubmed/34662886	Exome sequencing and analysis of 454,787 UK Biobank participants.	ICD SR: Ankylosing spondylitis - B27 negative	761 European ancestry cases, 355,581 European ancestry controls	NA	Affymetrix, Illumina [482262]	0	ankylosing spondylitis	http://www.ebi.ac.uk/efo/EFO_0003898	GCST90079533	Genome-wide genotyping array, Exome-wide sequencing [UK Biobank/UK BiLEVE Axiom Array]
2022-03-01	34662886	Backman JD	2021-10-18	Nature	www.ncbi.nlm.nih.gov/pubmed/34662886	Exome sequencing and analysis of 454,787 UK Biobank participants.	Ankylosing spondylitis	1,239 European ancestry cases, 330,515 European ancestry controls	NA	Affymetrix, Illumina [458873]	0	ankylosing spondylitis	http://www.ebi.ac.uk/efo/EFO_0003898	GCST90077785	Genome-wide genotyping array, Exome-wide sequencing [UK Biobank/UK BiLEVE Axiom Array]
2022-03-01	34662886	Backman JD	2021-10-18	Nature	www.ncbi.nlm.nih.gov/pubmed/34662886	Exome sequencing and analysis of 454,787 UK Biobank participants.	ICD M45: Ankylosing spondylitis	848 European ancestry cases, 386,233 European ancestry controls	NA	Affymetrix, Illumina [509953]	0	ankylosing spondylitis	http://www.ebi.ac.uk/efo/EFO_0003898	GCST90079536	Genome-wide genotyping array, Exome-wide sequencing [UK Biobank/UK BiLEVE Axiom Array]
2022-03-01	34662886	Backman JD	2021-10-18	Nature	www.ncbi.nlm.nih.gov/pubmed/34662886	Exome sequencing and analysis of 454,787 UK Biobank participants.	ICD M45: Ankylosing spondylitis - B27 positive	526 European ancestry cases, 30,652 European ancestry controls	NA	Affymetrix, Illumina [65200]	0	ankylosing spondylitis	http://www.ebi.ac.uk/efo/EFO_0003898	GCST90079532	Genome-wide genotyping array, Exome-wide sequencing [UK Biobank/UK BiLEVE Axiom Array]
2008-07-11	18576341	Behrens EM	2008-06-24	Arthritis Rheum	www.ncbi.nlm.nih.gov/pubmed/18576341	Association of the TRAF1-C5 locus on chromosome 9 with juvenile idiopathic arthritis.	Arthritis (juvenile idiopathic)	67 European ancestry cases, 1,952 European ancestry controls, 63 cases	NA	Illumina [524684]	1	juvenile idiopathic arthritis	http://www.ebi.ac.uk/efo/EFO_0002609	GCST000206	Genome-wide genotyping array
2012-02-21	22291604	Okada Y	2012-01-26	PLoS Genet	www.ncbi.nlm.nih.gov/pubmed/22291604	A genome-wide association study identified AFF1 as a susceptibility locus for systemic lupus eyrthematosus in Japanese.	Systemic lupus erythematosus	891 Japanese ancestry cases, 3,384 Japanese ancestry controls	1,387 Japanese ancestry cases, 28,564 Japanese ancestry controls	Illumina [430797]	2	systemic lupus erythematosus	http://www.ebi.ac.uk/efo/EFO_0002690	GCST001384	Genome-wide genotyping array
2010-02-02	20062062	Reveille JD	2010-01-10	Nat Genet	www.ncbi.nlm.nih.gov/pubmed/20062062	Genome-wide association study of ankylosing spondylitis identifies non-MHC susceptibility loci.	Ankylosing spondylitis	2,053 European ancestry cases, 5,140 European ancestry controls	898 European ancestry cases, 1,518 European ancestry controls	Illumina [288662]	9	ankylosing spondylitis	http://www.ebi.ac.uk/efo/EFO_0003898	GCST000563	Genome-wide genotyping array
2011-04-29	21452313	Freudenberg J	2011-04-01	Arthritis Rheum	www.ncbi.nlm.nih.gov/pubmed/21452313	Genome-wide association study of rheumatoid arthritis in Koreans: population-specific loci as well as overlap with European susceptibility loci.	Rheumatoid arthritis	801 Korean ancestry cases, 757 Korean ancestry controls	718 Korean ancestry cases, 719 Korean ancestry controls	Illumina [441398]	5	rheumatoid arthritis	http://www.ebi.ac.uk/efo/EFO_0000685	GCST001022	Genome-wide genotyping array
2011-03-02	21244703	Wang JH	2011-01-18	Genome Med	www.ncbi.nlm.nih.gov/pubmed/21244703	Modeling the cumulative genetic risk for multiple sclerosis from genome-wide association data.	Multiple sclerosis	2,124 cases, 6,720 controls	1,618 cases, 1,988 controls	Affymetrix, Illumina [~ 2560000] (imputed)	3	multiple sclerosis	http://purl.obolibrary.org/obo/MONDO_0005301	GCST000949	Genome-wide genotyping array
2022-04-08	34017140	Mbatchou J	2021-05-20	Nat Genet	www.ncbi.nlm.nih.gov/pubmed/34017140	Computationally efficient whole-genome regression for quantitative and binary traits.	Sjogren's syndrome (Firth correction)	407,746 British ancestry individuals	NA	Affymetrix [11914699] (imputed)	0	Sjogren syndrome	http://www.ebi.ac.uk/efo/EFO_0000699	GCST90013879	Genome-wide genotyping array
2022-04-08	34017140	Mbatchou J	2021-05-20	Nat Genet	www.ncbi.nlm.nih.gov/pubmed/34017140	Computationally efficient whole-genome regression for quantitative and binary traits.	Guillain-Barré syndrome (SPA correction)	406,298 British ancestry individuals	NA	Affymetrix [11914699] (imputed)	0	Guillain-Barre syndrome	http://www.ebi.ac.uk/efo/EFO_0007292	GCST90013944	Genome-wide genotyping array
2022-04-08	34017140	Mbatchou J	2021-05-20	Nat Genet	www.ncbi.nlm.nih.gov/pubmed/34017140	Computationally efficient whole-genome regression for quantitative and binary traits.	Inflammatory bowel disease (SPA correction)	404,781 British ancestry individuals	NA	Affymetrix [11914699] (imputed)	0	inflammatory bowel disease	http://www.ebi.ac.uk/efo/EFO_0003767	GCST90013951	Genome-wide genotyping array
2022-04-08	34017140	Mbatchou J	2021-05-20	Nat Genet	www.ncbi.nlm.nih.gov/pubmed/34017140	Computationally efficient whole-genome regression for quantitative and binary traits.	Sjogren's syndrome (SPA correction)	407,746 British ancestry individuals	NA	Affymetrix [11914699] (imputed)	0	Sjogren syndrome	http://www.ebi.ac.uk/efo/EFO_0000699	GCST90013929	Genome-wide genotyping array
2022-04-08	34017140	Mbatchou J	2021-05-20	Nat Genet	www.ncbi.nlm.nih.gov/pubmed/34017140	Computationally efficient whole-genome regression for quantitative and binary traits.	Guillain-Barré syndrome (Firth correction)	406,298 British ancestry individuals	NA	Affymetrix [11914699] (imputed)	0	Guillain-Barre syndrome	http://www.ebi.ac.uk/efo/EFO_0007292	GCST90013894	Genome-wide genotyping array
2022-04-08	34017140	Mbatchou J	2021-05-20	Nat Genet	www.ncbi.nlm.nih.gov/pubmed/34017140	Computationally efficient whole-genome regression for quantitative and binary traits.	Inflammatory bowel disease (Firth correction)	404,781 British ancestry individuals	NA	Affymetrix [11914699] (imputed)	0	inflammatory bowel disease	http://www.ebi.ac.uk/efo/EFO_0003767	GCST90013901	Genome-wide genotyping array
2022-03-01	34662886	Backman JD	2021-10-18	Nature	www.ncbi.nlm.nih.gov/pubmed/34662886	Exome sequencing and analysis of 454,787 UK Biobank participants.	Rheumatoid arthritis (Gene-based burden)	8,561 European ancestry cases, 295,029 European ancestry controls	NA	Illumina [183537]	0	rheumatoid arthritis	http://www.ebi.ac.uk/efo/EFO_0000685	GCST90085490	Exome-wide sequencing
2022-04-04	34783190	Wang YF	2021-11-15	Arthritis Rheumatol	www.ncbi.nlm.nih.gov/pubmed/34783190	Multi-ancestral GWAS identifies shared and Asian-specific loci for SLE and links type III interferon signaling and lysosomal function to the disease.	Systemic lupus erythematosus	4,734 Chinese ancestry cases, 9,425 Chinese ancestry controls, 835 Thai ancestry cases, 2,995 Thai ancestry controls	NA	NR [NR] (imputed)	4	systemic lupus erythematosus	http://www.ebi.ac.uk/efo/EFO_0002690	GCST90100585	Genome-wide genotyping array
2022-04-04	34783190	Wang YF	2021-11-15	Arthritis Rheumatol	www.ncbi.nlm.nih.gov/pubmed/34783190	Multi-ancestral GWAS identifies shared and Asian-specific loci for SLE and links type III interferon signaling and lysosomal function to the disease.	Systemic lupus erythematosus	4,734 Chinese ancestry cases, 9,425 Chinese ancestry controls, 835 Thai ancestry cases, 2,995 Thai ancestry controls, 4,576 European ancestry cases, 8,039 European ancestry controls	NA	NR [NR] (imputed)	6	systemic lupus erythematosus	http://www.ebi.ac.uk/efo/EFO_0002690	GCST90100586	Genome-wide genotyping array
2011-04-04	21326295	Jin Y	2011-02-17	J Invest Dermatol	www.ncbi.nlm.nih.gov/pubmed/21326295	Genome-wide analysis identifies a quantitative trait locus in the MHC class II region associated with generalized vitiligo age of onset.	Vitiligo	1,339 European ancestry cases	677 European ancestry cases	Illumina [520460]	1	Vitiligo	http://www.ebi.ac.uk/efo/EFO_0004208	GCST000981	Genome-wide genotyping array
2022-03-01	34662886	Backman JD	2021-10-18	Nature	www.ncbi.nlm.nih.gov/pubmed/34662886	Exome sequencing and analysis of 454,787 UK Biobank participants.	ICD10 K50.9: Crohn's disease, unspecified	1,697 European ancestry cases, 386,228 European ancestry controls	NA	Affymetrix, Illumina [510682]	0	Crohn's disease	http://www.ebi.ac.uk/efo/EFO_0000384	GCST90080231	Genome-wide genotyping array, Exome-wide sequencing [UK Biobank/UK BiLEVE Axiom Array]
2022-03-01	34662886	Backman JD	2021-10-18	Nature	www.ncbi.nlm.nih.gov/pubmed/34662886	Exome sequencing and analysis of 454,787 UK Biobank participants.	ICD10 E05.0: Thyrotoxicosis with diffuse goiter	565 European ancestry cases, 387,358 European ancestry controls	NA	Affymetrix, Illumina [510683]	0	Thyrotoxicosis	http://www.ebi.ac.uk/efo/EFO_0009190	GCST90079727	Genome-wide genotyping array, Exome-wide sequencing [UK Biobank/UK BiLEVE Axiom Array]
2009-06-17	19503088	Gregersen PK	2009-06-07	Nat Genet	www.ncbi.nlm.nih.gov/pubmed/19503088	REL, encoding a member of the NF-kappaB family of transcription factors, is a newly defined risk locus for rheumatoid arthritis.	Rheumatoid arthritis	2,418 European ancestry cases, 4,504 European ancestry controls	2,604 cases, 2,882 controls	Illumina [278502]	5	rheumatoid arthritis	http://www.ebi.ac.uk/efo/EFO_0000685	GCST000420	Genome-wide genotyping array
2009-09-28	17911428	Cervino AC	2007-10-08	Ann N Y Acad Sci	www.ncbi.nlm.nih.gov/pubmed/17911428	A genome-wide study of lupus: preliminary analysis and data release.	Lupus	51 cases,114 controls	NA	Affymetrix [241701]	0	systemic lupus erythematosus	http://www.ebi.ac.uk/efo/EFO_0002690	GCST000112	Genome-wide genotyping array
2010-03-07	20159113	Jakkula E	2010-02-12	Am J Hum Genet	www.ncbi.nlm.nih.gov/pubmed/20159113	Genome-wide association study in a high-risk isolate for multiple sclerosis reveals associated variants in STAT3 gene.	Multiple sclerosis	68 Finland founder cases, 136 Finland founder controls	83 Finland founder cases, 365 Finland founder controls 3,285 European ancestry cases, 6,379 European ancestry controls, 1,202 cases, 3,399 controls	Illumina [297343]	2	multiple sclerosis	http://purl.obolibrary.org/obo/MONDO_0005301	GCST000593	Genome-wide genotyping array
2011-01-03	21044949	Yang J	2010-11-02	Hum Mol Genet	www.ncbi.nlm.nih.gov/pubmed/21044949	ELF1 is associated with systemic lupus erythematosus in Asian populations.	Systemic lupus erythematosus	612 Chinese ancestry cases, 1,160 Chinese ancestry controls	2,090 Chinese ancestry cases, 1,981 Chinese ancestry controls, 462 Thai ancestry cases, 951 Thai ancestry controls	Illumina [513108]	1	systemic lupus erythematosus	http://www.ebi.ac.uk/efo/EFO_0002690	GCST000858	Genome-wide genotyping array
2011-05-25	21505073	Terao C	2011-04-19	Hum Mol Genet	www.ncbi.nlm.nih.gov/pubmed/21505073	The human AIRE gene at chromosome 21q22 is a genetic determinant for the predisposition to rheumatoid arthritis in Japanese population.	Rheumatoid arthritis	1,247 Japanese ancestry cases, 1,486 Japanese ancestry controls	4,168 Japanese ancestry cases, 5,003 Japanese ancestry controls	Illumina [241523]	3	rheumatoid arthritis	http://www.ebi.ac.uk/efo/EFO_0000685	GCST001042	Genome-wide genotyping array
2009-11-09	19838193	Han JW	2009-10-18	Nat Genet	www.ncbi.nlm.nih.gov/pubmed/19838193	Genome-wide association study in a Chinese Han population identifies nine new susceptibility loci for systemic lupus erythematosus.	Systemic lupus erythematosus	1,047 Han Chinese ancestry cases, 1,205 Han Chinese ancestry controls	3,152 Han Chinese ancestry cases, 7,050 Han Chinese ancestry controls	Illumina [493955]	18	systemic lupus erythematosus	http://www.ebi.ac.uk/efo/EFO_0002690	GCST000507	Genome-wide genotyping array
2008-06-16	17804836	Plenge RM	2007-09-05	N Engl J Med	www.ncbi.nlm.nih.gov/pubmed/17804836	TRAF1-C5 as a risk locus for rheumatoid arthritis--a genomewide study.	Rheumatoid arthritis	1,522 European ancestry cases, 1,850 European ancestry controls	1,053 European ancestry cases, 1,858 European ancestry controls	Illumina [297086]	3	rheumatoid arthritis	http://www.ebi.ac.uk/efo/EFO_0000685	GCST000070	Genome-wide genotyping array
2021-07-27	34101054	Nikopensius T	2021-06-08	Clin Rheumatol	www.ncbi.nlm.nih.gov/pubmed/34101054	Association analysis of juvenile idiopathic arthritis genetic susceptibility factors in Estonian patients.	Arthritis (juvenile idiopathic)	263 Estonian ancestry cases, 6,956 Estonian ancestry controls	NA	Illumina [16583468] (imputed)	2	juvenile idiopathic arthritis	http://www.ebi.ac.uk/efo/EFO_0002609	GCST012103	Genome-wide genotyping array
2021-07-27	34101054	Nikopensius T	2021-06-08	Clin Rheumatol	www.ncbi.nlm.nih.gov/pubmed/34101054	Association analysis of juvenile idiopathic arthritis genetic susceptibility factors in Estonian patients.	Arthritis (oligoarticular juvenile idiopathic)	Up to 263 Estonian ancestry cases, up to 6,956 Estonian ancestry controls	NA	Illumina [up to 16583468] (imputed)	1	oligoarticular juvenile idiopathic arthritis	http://www.ebi.ac.uk/efo/EFO_1002019	GCST012102	Genome-wide genotyping array
2022-03-01	34662886	Backman JD	2021-10-18	Nature	www.ncbi.nlm.nih.gov/pubmed/34662886	Exome sequencing and analysis of 454,787 UK Biobank participants.	ICD10 M05.9: Rheumatoid arthritis with rheumatoid factor, unspecified	654 European ancestry cases, 387,206 European ancestry controls	NA	Affymetrix, Illumina [510624]	0	rheumatoid arthritis	http://www.ebi.ac.uk/efo/EFO_0000685	GCST90080386	Genome-wide genotyping array, Exome-wide sequencing [UK Biobank/UK BiLEVE Axiom Array]
2021-06-04	33359885	Gettler K	2020-12-24	Gastroenterology	www.ncbi.nlm.nih.gov/pubmed/33359885	Common and rare variant prediction and penetrance of IBD in a large, multi-ethnic, health system-based biobank cohort.	Inflammatory bowel disease	15,507 European ancestry cases, 25,403 European ancestry controls, 2,345 African American cases, 5,002 African American controls	NA	NR [18368734] (imputed)	0	inflammatory bowel disease	http://www.ebi.ac.uk/efo/EFO_0003767	GCST011786	Genome-wide genotyping array
2022-03-01	34662886	Backman JD	2021-10-18	Nature	www.ncbi.nlm.nih.gov/pubmed/34662886	Exome sequencing and analysis of 454,787 UK Biobank participants.	ICD10 M35.0: Sicca syndrome	711 European ancestry cases, 387,080 European ancestry controls	NA	Affymetrix, Illumina [510561]	0	Sjogren syndrome	http://www.ebi.ac.uk/efo/EFO_0000699	GCST90080468	Genome-wide genotyping array, Exome-wide sequencing [UK Biobank/UK BiLEVE Axiom Array]
2021-12-14	34594039	Sakaue S	2021-09-30	Nat Genet	www.ncbi.nlm.nih.gov/pubmed/34594039	A cross-population atlas of genetic associations for 220 human phenotypes.	Ulcerative colitis	314 East Asian ancestry cases, 178,375 East Asian ancestry controls	NA	Illumina [13429945] (imputed)	1	ulcerative colitis	http://www.ebi.ac.uk/efo/EFO_0000729	GCST90018713	Genome-wide genotyping array
2021-12-14	34594039	Sakaue S	2021-09-30	Nat Genet	www.ncbi.nlm.nih.gov/pubmed/34594039	A cross-population atlas of genetic associations for 220 human phenotypes.	Rheumatoid arthritis	5,348 East Asian ancestry cases, 173,268 East Asian ancestry controls	NA	Illumina [13429970] (imputed)	8	rheumatoid arthritis	http://www.ebi.ac.uk/efo/EFO_0000685	GCST90018690	Genome-wide genotyping array
2021-12-14	34594039	Sakaue S	2021-09-30	Nat Genet	www.ncbi.nlm.nih.gov/pubmed/34594039	A cross-population atlas of genetic associations for 220 human phenotypes.	Systemic lupus erythematosus	317 East Asian ancestry cases, 175,937 East Asian ancestry controls	NA	Illumina [13429699] (imputed)	0	systemic lupus erythematosus	http://www.ebi.ac.uk/efo/EFO_0002690	GCST90018697	Genome-wide genotyping array
2021-12-14	34594039	Sakaue S	2021-09-30	Nat Genet	www.ncbi.nlm.nih.gov/pubmed/34594039	A cross-population atlas of genetic associations for 220 human phenotypes.	Sjögren's syndrome	303 East Asian ancestry cases, 175,599 East Asian ancestry controls	NA	Illumina [13429612] (imputed)	1	Sjogren syndrome	http://www.ebi.ac.uk/efo/EFO_0000699	GCST90018700	Genome-wide genotyping array
2022-03-01	34662886	Backman JD	2021-10-18	Nature	www.ncbi.nlm.nih.gov/pubmed/34662886	Exome sequencing and analysis of 454,787 UK Biobank participants.	ICD10 G35: Multiple sclerosis	1,634 European ancestry cases, 386,134 European ancestry controls	NA	Affymetrix, Illumina [510547]	0	multiple sclerosis	http://purl.obolibrary.org/obo/MONDO_0005301	GCST90079822	Genome-wide genotyping array, Exome-wide sequencing [UK Biobank/UK BiLEVE Axiom Array]
2018-11-07	30169916	Sun Y	2018-08-31	J Eur Acad Dermatol Venereol	www.ncbi.nlm.nih.gov/pubmed/30169916	Investigation of the Predisposing Factor of Pemphigus and its clinical subtype through a Genome-wide association and next generation sequence analysis.	Pemphigus vulgaris	101 Chinese ancestry cases, 844 Chinese ancestry controls	at least 56 Chinese ancestry cases, up to 996 Chinese ancestry controls	Illumina [5546030] (imputed)	4	pemphigus vulgaris	http://www.ebi.ac.uk/efo/EFO_0004719	GCST006521	Genome-wide genotyping array
2018-11-07	30169916	Sun Y	2018-08-31	J Eur Acad Dermatol Venereol	www.ncbi.nlm.nih.gov/pubmed/30169916	Investigation of the Predisposing Factor of Pemphigus and its clinical subtype through a Genome-wide association and next generation sequence analysis.	Pemphigus foliaceus	65 Chinese ancestry cases, 844 Chinese ancestry controls	at least 49 Chinese ancestry cases, up to 996 Chinese ancestry controls	Illumina [5546030] (imputed)	2	pemphigus foliaceus	http://www.ebi.ac.uk/efo/EFO_0008601	GCST006520	Genome-wide genotyping array
2019-05-21	30891314	Saad MN	2019-01-18	J Adv Res	www.ncbi.nlm.nih.gov/pubmed/30891314	Studying the effects of haplotype partitioning methods on the RA-associated genomic results from the North American Rheumatoid Arthritis Consortium (NARAC) dataset.	Rheumatoid arthritis	868 European ancestry cases, 1,194 European ancestry controls	NA	NR [509413]	31	rheumatoid arthritis	http://www.ebi.ac.uk/efo/EFO_0000685	GCST007843	Genome-wide genotyping array
2021-12-14	34594039	Sakaue S	2021-09-30	Nat Genet	www.ncbi.nlm.nih.gov/pubmed/34594039	A cross-population atlas of genetic associations for 220 human phenotypes.	Rheumatoid arthritis	8,255 European ancestry cases, 409,001 European ancestry controls, 5,348 East Asian ancestry cases, 173,268 East Asian ancestry controls	NA	Affymetrix, Illumina [25835038] (imputed)	21	rheumatoid arthritis	http://www.ebi.ac.uk/efo/EFO_0000685	GCST90018910	Genome-wide genotyping array
2021-12-14	34594039	Sakaue S	2021-09-30	Nat Genet	www.ncbi.nlm.nih.gov/pubmed/34594039	A cross-population atlas of genetic associations for 220 human phenotypes.	Behcet's disease	27 European ancestry cases, 317,225 European ancestry controls, 78 East Asian ancestry cases, 171,966 East Asian ancestry controls	NA	Affymetrix, Illumina [20455535] (imputed)	0	Behcet's syndrome	http://www.ebi.ac.uk/efo/EFO_0003780	GCST90018798	Genome-wide genotyping array
2021-12-14	34594039	Sakaue S	2021-09-30	Nat Genet	www.ncbi.nlm.nih.gov/pubmed/34594039	A cross-population atlas of genetic associations for 220 human phenotypes.	Systemic lupus erythematosus	647 European ancestry cases, 482,264 European ancestry controls, 317 East Asian ancestry cases, 175,937 East Asian ancestry controls	NA	Affymetrix, Illumina [25844568] (imputed)	4	systemic lupus erythematosus	http://www.ebi.ac.uk/efo/EFO_0002690	GCST90018917	Genome-wide genotyping array
2021-12-14	34594039	Sakaue S	2021-09-30	Nat Genet	www.ncbi.nlm.nih.gov/pubmed/34594039	A cross-population atlas of genetic associations for 220 human phenotypes.	Sjögren's syndrome	1,296 European ancestry cases, 482,717 European ancestry controls, 303 East Asian ancestry cases, 175,599 East Asian ancestry controls	NA	Affymetrix, Illumina [25844664] (imputed)	3	Sjogren syndrome	http://www.ebi.ac.uk/efo/EFO_0000699	GCST90018920	Genome-wide genotyping array
2021-12-14	34594039	Sakaue S	2021-09-30	Nat Genet	www.ncbi.nlm.nih.gov/pubmed/34594039	A cross-population atlas of genetic associations for 220 human phenotypes.	Ulcerative colitis	5,371 European ancestry cases, 412,561 European ancestry controls, 314 East Asian ancestry cases, 178,375 East Asian ancestry controls	NA	Affymetrix, Illumina [25840981] (imputed)	19	ulcerative colitis	http://www.ebi.ac.uk/efo/EFO_0000729	GCST90018933	Genome-wide genotyping array
2021-12-14	34594039	Sakaue S	2021-09-30	Nat Genet	www.ncbi.nlm.nih.gov/pubmed/34594039	A cross-population atlas of genetic associations for 220 human phenotypes.	Autoimmune hepatitis	821 European ancestry cases, 484,413 European ancestry controls, 85 East Asian ancestry cases, 166,529 East Asian ancestry controls	NA	Affymetrix, Illumina [25843756] (imputed)	1	Autoimmune Hepatitis	http://www.ebi.ac.uk/efo/EFO_0005676	GCST90018785	Genome-wide genotyping array
2021-12-14	34594039	Sakaue S	2021-09-30	Nat Genet	www.ncbi.nlm.nih.gov/pubmed/34594039	A cross-population atlas of genetic associations for 220 human phenotypes.	Autoimmune hepatitis	85 East Asian ancestry cases, 166,529 East Asian ancestry controls	NA	Illumina [13427809] (imputed)	1	Autoimmune Hepatitis	http://www.ebi.ac.uk/efo/EFO_0005676	GCST90018565	Genome-wide genotyping array
2021-12-14	34594039	Sakaue S	2021-09-30	Nat Genet	www.ncbi.nlm.nih.gov/pubmed/34594039	A cross-population atlas of genetic associations for 220 human phenotypes.	Behcet's disease	78 East Asian ancestry cases, 171,966 East Asian ancestry controls	NA	Illumina [13428939] (imputed)	0	Behcet's syndrome	http://www.ebi.ac.uk/efo/EFO_0003780	GCST90018578	Genome-wide genotyping array
2021-12-14	34594039	Sakaue S	2021-09-30	Nat Genet	www.ncbi.nlm.nih.gov/pubmed/34594039	A cross-population atlas of genetic associations for 220 human phenotypes.	Graves' disease	2,809 East Asian ancestry cases, 172,656 East Asian ancestry controls	NA	Illumina [13429311] (imputed)	15	Graves disease	http://www.ebi.ac.uk/efo/EFO_0004237	GCST90018627	Genome-wide genotyping array
2021-12-14	34594039	Sakaue S	2021-09-30	Nat Genet	www.ncbi.nlm.nih.gov/pubmed/34594039	A cross-population atlas of genetic associations for 220 human phenotypes.	Hashimoto thyroiditis	537 East Asian ancestry cases, 172,656 East Asian ancestry controls	NA	Illumina [13428945] (imputed)	2	Hashimoto's thyroiditis	http://www.ebi.ac.uk/efo/EFO_0003779	GCST90018635	Genome-wide genotyping array
2021-12-14	34594039	Sakaue S	2021-09-30	Nat Genet	www.ncbi.nlm.nih.gov/pubmed/34594039	A cross-population atlas of genetic associations for 220 human phenotypes.	Idiopathic thrombocytopenic purpura	168 East Asian ancestry cases, 178,558 East Asian ancestry controls	NA	Illumina [13429980] (imputed)	0	autoimmune thrombocytopenic purpura	http://www.ebi.ac.uk/efo/EFO_0007160	GCST90018645	Genome-wide genotyping array
2021-12-14	34594039	Sakaue S	2021-09-30	Nat Genet	www.ncbi.nlm.nih.gov/pubmed/34594039	A cross-population atlas of genetic associations for 220 human phenotypes.	Juvenile rheumatoid arthritis	110 East Asian ancestry cases, 173,268 East Asian ancestry controls	NA	Illumina [13429185] (imputed)	0	juvenile idiopathic arthritis	http://www.ebi.ac.uk/efo/EFO_0002609	GCST90018653	Genome-wide genotyping array
2021-12-14	34594039	Sakaue S	2021-09-30	Nat Genet	www.ncbi.nlm.nih.gov/pubmed/34594039	A cross-population atlas of genetic associations for 220 human phenotypes.	Myasthenia gravis	81 East Asian ancestry cases, 178,630 East Asian ancestry controls	NA	Illumina [13429979] (imputed)	0	Myasthenia gravis	http://www.ebi.ac.uk/efo/EFO_0004991	GCST90018656	Genome-wide genotyping array
2021-12-14	34594039	Sakaue S	2021-09-30	Nat Genet	www.ncbi.nlm.nih.gov/pubmed/34594039	A cross-population atlas of genetic associations for 220 human phenotypes.	Graves' disease	1,678 European ancestry cases, 456,942 European ancestry controls, 2,809 East Asian ancestry cases, 172,656 East Asian ancestry controls	NA	Affymetrix, Illumina [25841587] (imputed)	25	Graves disease	http://www.ebi.ac.uk/efo/EFO_0004237	GCST90018847	Genome-wide genotyping array
2021-12-14	34594039	Sakaue S	2021-09-30	Nat Genet	www.ncbi.nlm.nih.gov/pubmed/34594039	A cross-population atlas of genetic associations for 220 human phenotypes.	Hashimoto thyroiditis	15,654 European ancestry cases, 379,986 European ancestry controls, 537 East Asian ancestry cases, 172,656 East Asian ancestry controls	NA	Affymetrix, Illumina [25797652] (imputed)	14	Hashimoto's thyroiditis	http://www.ebi.ac.uk/efo/EFO_0003779	GCST90018855	Genome-wide genotyping array
2021-12-14	34594039	Sakaue S	2021-09-30	Nat Genet	www.ncbi.nlm.nih.gov/pubmed/34594039	A cross-population atlas of genetic associations for 220 human phenotypes.	Idiopathic thrombocytopenic purpura	675 European ancestry cases, 488,749 European ancestry controls, 168 East Asian ancestry cases, 178,558 East Asian ancestry controls	NA	Affymetrix, Illumina [25845163] (imputed)	0	autoimmune thrombocytopenic purpura	http://www.ebi.ac.uk/efo/EFO_0007160	GCST90018865	Genome-wide genotyping array
2021-12-14	34594039	Sakaue S	2021-09-30	Nat Genet	www.ncbi.nlm.nih.gov/pubmed/34594039	A cross-population atlas of genetic associations for 220 human phenotypes.	Juvenile rheumatoid arthritis	216 European ancestry cases, 409,001 European ancestry controls, 110 East Asian ancestry cases, 173,268 East Asian ancestry controls	NA	Affymetrix, Illumina [25833140] (imputed)	1	juvenile idiopathic arthritis	http://www.ebi.ac.uk/efo/EFO_0002609	GCST90018873	Genome-wide genotyping array
2021-12-14	34594039	Sakaue S	2021-09-30	Nat Genet	www.ncbi.nlm.nih.gov/pubmed/34594039	A cross-population atlas of genetic associations for 220 human phenotypes.	Myasthenia gravis	197 European ancestry cases, 354,945 European ancestry controls, 81 East Asian ancestry cases, 178,630 East Asian ancestry controls	NA	Affymetrix, Illumina [20458161] (imputed)	0	Myasthenia gravis	http://www.ebi.ac.uk/efo/EFO_0004991	GCST90018876	Genome-wide genotyping array
2019-05-22	30946743	Li Z	2019-04-04	PLoS Genet	www.ncbi.nlm.nih.gov/pubmed/30946743	Genome-wide association study in Turkish and Iranian populations identify rare familial Mediterranean fever gene (MEFV) polymorphisms associated with ankylosing spondylitis.	Ankylosing spondylitis	921 Turkish ancestry cases, 907 Turkish ancestry controls, 422 Iranian ancestry cases, 754 Iranian ancestry controls	NA	Illumina [up to 294091]	23	ankylosing spondylitis	http://www.ebi.ac.uk/efo/EFO_0003898	GCST007844	Genome-wide genotyping array
2022-03-01	34662886	Backman JD	2021-10-18	Nature	www.ncbi.nlm.nih.gov/pubmed/34662886	Exome sequencing and analysis of 454,787 UK Biobank participants.	ICD SR: Ankylosing spondylitis	1,476 European ancestry cases, 386,233 European ancestry controls	NA	Affymetrix, Illumina [510490]	0	ankylosing spondylitis	http://www.ebi.ac.uk/efo/EFO_0003898	GCST90079535	Genome-wide genotyping array, Exome-wide sequencing [UK Biobank/UK BiLEVE Axiom Array]
2022-03-01	34662886	Backman JD	2021-10-18	Nature	www.ncbi.nlm.nih.gov/pubmed/34662886	Exome sequencing and analysis of 454,787 UK Biobank participants.	ICD10 K50: Crohn's disease [regional enteritis]	2,106 European ancestry cases, 385,486 European ancestry controls	NA	Affymetrix, Illumina [510389]	0	Crohn's disease	http://www.ebi.ac.uk/efo/EFO_0000384	GCST90080232	Genome-wide genotyping array, Exome-wide sequencing [UK Biobank/UK BiLEVE Axiom Array]
2022-03-01	34662886	Backman JD	2021-10-18	Nature	www.ncbi.nlm.nih.gov/pubmed/34662886	Exome sequencing and analysis of 454,787 UK Biobank participants.	ICD10 K51: Ulcerative colitis	3,928 European ancestry cases, 383,552 European ancestry controls	NA	Affymetrix, Illumina [510296]	0	ulcerative colitis	http://www.ebi.ac.uk/efo/EFO_0000729	GCST90080234	Genome-wide genotyping array, Exome-wide sequencing [UK Biobank/UK BiLEVE Axiom Array]
2022-03-01	34662886	Backman JD	2021-10-18	Nature	www.ncbi.nlm.nih.gov/pubmed/34662886	Exome sequencing and analysis of 454,787 UK Biobank participants.	ICD10 K35: Acute appendicitis	3,368 European ancestry cases, 384,092 European ancestry controls	NA	Affymetrix, Illumina [510285]	0	appendicitis	http://www.ebi.ac.uk/efo/EFO_0007149	GCST90080216	Genome-wide genotyping array, Exome-wide sequencing [UK Biobank/UK BiLEVE Axiom Array]
2022-03-01	34662886	Backman JD	2021-10-18	Nature	www.ncbi.nlm.nih.gov/pubmed/34662886	Exome sequencing and analysis of 454,787 UK Biobank participants.	ICD10 E05.90: Thyrotoxicosis, unspecified without thyrotoxic crisis or storm	529 European ancestry cases, 386,362 European ancestry controls	NA	Affymetrix, Illumina [509776]	0	Thyrotoxicosis	http://www.ebi.ac.uk/efo/EFO_0009190	GCST90079728	Genome-wide genotyping array, Exome-wide sequencing [UK Biobank/UK BiLEVE Axiom Array]
2022-03-01	34662886	Backman JD	2021-10-18	Nature	www.ncbi.nlm.nih.gov/pubmed/34662886	Exome sequencing and analysis of 454,787 UK Biobank participants.	ICD10 G35: Multiple sclerosis (Gene-based burden)	1,634 European ancestry cases, 386,134 European ancestry controls	NA	Illumina [185342]	0	multiple sclerosis	http://purl.obolibrary.org/obo/MONDO_0005301	GCST90083808	Exome-wide sequencing
2022-03-01	34662886	Backman JD	2021-10-18	Nature	www.ncbi.nlm.nih.gov/pubmed/34662886	Exome sequencing and analysis of 454,787 UK Biobank participants.	ICD10 K37: Unspecified appendicitis	543 European ancestry cases, 387,117 European ancestry controls	NA	Affymetrix, Illumina [510471]	0	appendicitis	http://www.ebi.ac.uk/efo/EFO_0007149	GCST90080217	Genome-wide genotyping array, Exome-wide sequencing [UK Biobank/UK BiLEVE Axiom Array]
2012-11-04	22951725	Tang XF	2012-09-06	J Invest Dermatol	www.ncbi.nlm.nih.gov/pubmed/22951725	Association analyses identify three susceptibility Loci for vitiligo in the Chinese Han population.	Vitiligo	1,117 Han Chinese ancestry cases, 1,701 Han Chinese ancestry controls	5,740 Han Chinese ancestry cases, 10,324 Han Chinese ancestry controls	Illumina [493909]	4	Vitiligo	http://www.ebi.ac.uk/efo/EFO_0004208	GCST001670	Genome-wide genotyping array
2017-05-12	27927641	Ombrello MJ	2016-12-07	Ann Rheum Dis	www.ncbi.nlm.nih.gov/pubmed/27927641	Genetic architecture distinguishes systemic juvenile idiopathic arthritis from other forms of juvenile idiopathic arthritis: clinical and therapeutic implications.	Systemic juvenile idiopathic arthritis	178 European ancestry cases, 434 European ancestry controls, 81 Hispanic/Latin American cases, 177 Hispanic/Latin American controls, 511 cases, 6,336 controls	NA	Illumina [5600610] (imputed)	25	systemic juvenile idiopathic arthritis	http://www.ebi.ac.uk/efo/EFO_1001999	GCST004025	Genome-wide genotyping array
2016-01-22	25799145	Kappen JH	2015-03-23	PLoS One	www.ncbi.nlm.nih.gov/pubmed/25799145	Genome-wide association study in an admixed case series reveals IL12A as a new candidate in Behçet disease.	Behcet's disease	1 Afghanistan ancestry case, 154 Middle Eastern/North African ancestry cases, 2 Cape Verdian cases, 1 Curacao case, 1 Dominican Republic ancestry cases, 54 European ancestry cases, 1 Israeli case, 1 Surinamese ancestry case, 1 Thai ancestry case, 1 Chinese ancestry case, 119 Turkish ancestry cases, 87 Middle Eastern/North African ancestry controls, 5,756 controls	82 European ancestry cases, 98 European ancestry controls	Illumina [505454]	0	Behcet's syndrome	http://www.ebi.ac.uk/efo/EFO_0003780	GCST002823	Genome-wide genotyping array
2016-01-22	25799145	Kappen JH	2015-03-23	PLoS One	www.ncbi.nlm.nih.gov/pubmed/25799145	Genome-wide association study in an admixed case series reveals IL12A as a new candidate in Behçet disease.	Behcet's disease	1 Afghanistan ancestry case, 154 Middle Eastern/North African ancestry cases, 2 Cape Verdian cases, 1 Curacao case, 1 Dominican Republic ancestry cases, 54 European ancestry cases, 1 Israeli case, 1 Surinamese ancestry case, 1 Thai ancestry case, 1 Chinese ancestry case, 119 Turkish ancestry cases, 87 Middle Eastern/North African ancestry controls, 5,756 controls	2,030 Turkish cases, 1,904 Turkish controls	Illumina [505454]	1	Behcet's syndrome	http://www.ebi.ac.uk/efo/EFO_0003780	GCST002824	Genome-wide genotyping array
2016-02-04	25862617	Zhang Y	2015-04-10	Ann Rheum Dis	www.ncbi.nlm.nih.gov/pubmed/25862617	Genome-wide search followed by replication reveals genetic interaction of CD80 and ALOX5AP associated with systemic lupus erythematosus in Asian populations.	Systemic lupus erythematosus	1,656 Chinese ancestry cases, 3,394 Chinese ancestry controls	2,152 Chinese ancestry cases, 2,476 Chinese ancestry controls, 460 Thai ancestry cases, 965 Thai ancestry controls	Illumina [up to 493645]	1	systemic lupus erythematosus	http://www.ebi.ac.uk/efo/EFO_0002690	GCST002845	Genome-wide genotyping array
2014-11-26	24837172	Juyal G	2014-05-16	Gut	www.ncbi.nlm.nih.gov/pubmed/24837172	Genome-wide association scan in north Indians reveals three novel HLA-independent risk loci for ulcerative colitis.	Ulcerative colitis	603 North Indian ancestry cases, 622 North Indian ancestry controls	733 North Indian ancestry cases, 1,148 North Indian ancestry controls	Illumina [480391]	5	ulcerative colitis	http://www.ebi.ac.uk/efo/EFO_0000729	GCST002453	Genome-wide genotyping array
2017-02-22	27304844	Khong JJ	2016-06-01	Invest Ophthalmol Vis Sci	www.ncbi.nlm.nih.gov/pubmed/27304844	Association of Polymorphisms in MACRO Domain Containing 2 With Thyroid-Associated Orbitopathy.	Thyroid-associated orbitopathy in graves' disease	265 European ancestry cases with thyroid-associated orbitopathy, 147 European ancestry cases without thyroid-associated orbitopathy	319 European ancestry cases with thyroid-associated orbitopathy, 220 European ancestry cases without thyroid-associated orbitopathy	Illumina [2200000]	1	Graves ophthalmopathy	http://www.ebi.ac.uk/efo/EFO_1001466	GCST003640	Genome-wide genotyping array
2018-07-13	26525574	Westerlind H	2015-11-02	Gut	www.ncbi.nlm.nih.gov/pubmed/26525574	Dense genotyping of immune-related loci identifies HLA variants associated with increased risk of collagenous colitis.	Collagenous colitis	247 European ancestry cases, 3969 European ancestry controls	67 European ancestry cases, 330 European ancestry controls	Illumina [110634]	1	collagenous colitis	http://www.ebi.ac.uk/efo/EFO_1001293	GCST005879	Targeted genotyping array [Immunochip]
2017-02-19	27399966	Morris DL	2016-07-11	Nat Genet	www.ncbi.nlm.nih.gov/pubmed/27399966	Genome-wide association meta-analysis in Chinese and European individuals identifies ten new loci associated with systemic lupus erythematosus.	Systemic lupus erythematosus	1,659 Chinese ancestry cases, 3,398 Chinese ancestry controls, 4,036 European ancestry cases, 6,959 European ancestry controls	3,043 Chinese ancestry cases, 5,074 Chinese ancestry controls, 2,643 European ancestry cases, 9,032 European ancestry controls	NR [6344733] (imputed)	74	systemic lupus erythematosus	http://www.ebi.ac.uk/efo/EFO_0002690	GCST003622	Genome-wide genotyping array
2016-12-07	27005825	Finkel TH	2016-03-22	BMC Med Genet	www.ncbi.nlm.nih.gov/pubmed/27005825	Variants in CXCR4 associate with juvenile idiopathic arthritis susceptibility.	Arthritis (juvenile idiopathic)	388 European ancestry cases, 2,500 European ancestry controls	778 European ancestry cases, 7,000 European ancestry controls	Illumina [at least 518907] (imputed)	1	juvenile idiopathic arthritis	http://www.ebi.ac.uk/efo/EFO_0002609	GCST003424	Genome-wide genotyping array
2017-02-09	26663301	Lessard CJ	2016-05-01	Arthritis Rheumatol	www.ncbi.nlm.nih.gov/pubmed/26663301	Identification of a Systemic Lupus Erythematosus Risk Locus Spanning ATG16L2, FCHSD2, and P2RY2 in Koreans.	Systemic lupus erythematosus	1,174 Korean ancestry cases, 4,246 Korean ancestry controls	739 Korean ancestry cases, 677 Chinese ancestry cases, 436 Korean ancestry controls, 709 Chinese ancestry controls	Illumina [NR]	18	systemic lupus erythematosus	http://www.ebi.ac.uk/efo/EFO_0002690	GCST003599	Genome-wide genotyping array
2017-02-10	27503288	Song IW	2016-08-08	Hum Genet	www.ncbi.nlm.nih.gov/pubmed/27503288	Identification of susceptibility gene associated with female primary Sjögren's syndrome in Han Chinese by genome-wide association study.	Sjögren's syndrome	242 Han Chinese ancestry cases, 1,444 Han Chinese ancestry controls	178 Han Chinese ancestry cases, 14,432 Han Chinese ancestry controls	Affymetrix [548825] (imputed)	1	Sjogren syndrome	http://www.ebi.ac.uk/efo/EFO_0000699	GCST003604	Genome-wide genotyping array
2017-01-27	27386562	Andlauer TF	2016-06-17	Sci Adv	www.ncbi.nlm.nih.gov/pubmed/27386562	Novel multiple sclerosis susceptibility loci implicated in epigenetic regulation.	Multiple sclerosis	4,888 German ancestry cases, 10,395 German ancestry controls	2,903 Sardinian ancestry cases, 3,323 Sardinian ancestry controls	Illumina [at least 8143088] (imputed)	16	multiple sclerosis	http://purl.obolibrary.org/obo/MONDO_0005301	GCST003566	Genome-wide genotyping array
2018-11-16	29857070	Gao J	2018-05-29	J Invest Dermatol	www.ncbi.nlm.nih.gov/pubmed/29857070	Association study and fine-mapping major histocompatibility complex analysis of pemphigus vulgaris in a Han Chinese population.	Pemphigus vulgaris	240 Han Chinese ancestry cases, 1,031 Han Chinese ancestry controls	252 Han Chinese ancestry cases, 1,852 Han Chinese ancestry controls	Illumina [802980]	5	pemphigus vulgaris	http://www.ebi.ac.uk/efo/EFO_0004719	GCST006584	Genome-wide genotyping array
2019-03-26	28714469	Langefeld CD	2017-07-17	Nat Commun	www.ncbi.nlm.nih.gov/pubmed/28714469	Transancestral mapping and genetic load in systemic lupus erythematosus.	Systemic lupus erythematosus	6,748 European ancestry cases, 11,516 European ancestry controls	NA	Illumina [at least 5000000] (imputed)	71	systemic lupus erythematosus	http://www.ebi.ac.uk/efo/EFO_0002690	GCST007400	Targeted genotyping array [ImmunoChip]
2018-06-29	28714469	Langefeld CD	2017-07-17	Nat Commun	www.ncbi.nlm.nih.gov/pubmed/28714469	Transancestral mapping and genetic load in systemic lupus erythematosus.	Systemic lupus erythematosus	6,748 European ancestry cases, 11,516 European ancestry controls, 2,970 African American cases, 2,452 African American controls, 1,872 Hispanic cases, 2,016 Hispanic controls	NA	Illumina [at least 5000000] (imputed)	183	systemic lupus erythematosus	http://www.ebi.ac.uk/efo/EFO_0002690	GCST005752	Targeted genotyping array [ImmunoChip]
2018-07-09	28706201	Wei WH	2017-07-13	Sci Rep	www.ncbi.nlm.nih.gov/pubmed/28706201	Genotypic variability based association identifies novel non-additive loci DHCR7 and IRF4 in sero-negative rheumatoid arthritis.	Sero-negative rheumatoid arthritis	3,323 European ancestry cases, 15,785 European ancestry controls	NA	Illumina [107144]	2	rheumatoid arthritis	http://www.ebi.ac.uk/efo/EFO_0000685	GCST005826	Targeted genotyping array [ImmunoChip]
2021-04-30	32258092	Xu Y	2020-03-11	Int J Genomics	www.ncbi.nlm.nih.gov/pubmed/32258092	A Pooling Genome-Wide Association Study Identifies Susceptibility Loci and Signaling Pathways of Immune Thrombocytopenia in Chinese Han Population.	Immune thrombocytopenia	200 Han Chinese ancestry cases, 200 Han Chinese ancestry controls	250 Han Chinese ancestry cases, 250 Han Chinese ancestry controls	Illumina [862620]	0	autoimmune thrombocytopenic purpura	http://www.ebi.ac.uk/efo/EFO_0007160	GCST011588	Genome-wide genotyping array
2018-07-09	29848360	Julia A	2018-05-30	Arthritis Res Ther	www.ncbi.nlm.nih.gov/pubmed/29848360	Genome-wide association study meta-analysis identifies five new loci for systemic lupus erythematosus.	Systemic lupus erythematosus	4,943 European ancestry cases, 8,483 European ancestry controls	NA	Illumina [7110321] (imputed)	5	systemic lupus erythematosus	http://www.ebi.ac.uk/efo/EFO_0002690	GCST005831	Genome-wide genotyping array
2016-10-14	26626624	Stuart PE	2015-11-28	Am J Hum Genet	www.ncbi.nlm.nih.gov/pubmed/26626624	Genome-wide Association Analysis of Psoriatic Arthritis and Cutaneous Psoriasis Reveals Differences in Their Genetic Architecture.	Psoriatic arthritis	1,946 European ancestry cases, 4,934 European ancestry controls	up to 2,883 European ancestry cases, up to 14,179 European ancestry controls	Illumina [11532644] (imputed)	14	psoriatic arthritis	http://www.ebi.ac.uk/efo/EFO_0003778	GCST003270	Genome-wide genotyping array
2016-11-22	26891255	Jung ES	2016-02-18	Inflamm Bowel Dis	www.ncbi.nlm.nih.gov/pubmed/26891255	HLA-C*01 is a Risk Factor for Crohn's Disease.	Crohn's disease	275 Korean ancestry cases, 2,369 Korean ancestry controls	242 Korean ancestry cases, 1,066 Korean ancestry controls	Affymetrix [3387207] (imputed)	5	Crohn's disease	http://www.ebi.ac.uk/efo/EFO_0000384	GCST003360	Genome-wide genotyping array
2017-06-15	28118524	Saxena R	2017-01-24	Arthritis Rheumatol	www.ncbi.nlm.nih.gov/pubmed/28118524	A Multinational Arab Genome-Wide Association Study Identifies New Genetic Associations for Rheumatoid Arthritis.	Rheumatoid arthritis	97 African admixed Arab ancestry cases, 410 non-African admixed Arab ancestry cases, 4 Arab ancestry cases, 56 African admixed Arab ancestry controls, 290 non-African admixed Arab ancestry controls, 6 Arab ancestry controls	283 Arab ancestry cases, 221 Arab ancestry controls	Illumina [7000653] (imputed)	4	rheumatoid arthritis	http://www.ebi.ac.uk/efo/EFO_0000685	GCST004172	Genome-wide genotyping array
2017-06-15	28118524	Saxena R	2017-01-24	Arthritis Rheumatol	www.ncbi.nlm.nih.gov/pubmed/28118524	A Multinational Arab Genome-Wide Association Study Identifies New Genetic Associations for Rheumatoid Arthritis.	Rheumatoid arthritis (rheumatoid factor and anti-cyclic citrullinated peptide seronegative)	154 African admixed and non-African admixed Arab ancestry cases, 352 African admixed and non-African admixed Arab ancestry controls	54 Arab ancestry cases, 225 Arab ancestry controls	Illumina [7000653] (imputed)	0	rheumatoid arthritis	http://www.ebi.ac.uk/efo/EFO_0000685	GCST004173	Genome-wide genotyping array
2017-05-09	28008999	Ostrowski J	2016-12-23	Sci Rep	www.ncbi.nlm.nih.gov/pubmed/28008999	Genetic architecture differences between pediatric and adult-onset inflammatory bowel diseases in the Polish population.	Crohn's disease	353 Polish ancestry child cases, 237 Polish ancestry adult cases, 582 Polish ancestry controls	71 Polish ancestry child cases, 100 Polish ancestry adult cases, 352 Polish ancestry controls	Illumina [2612357]	9	Crohn's disease	http://www.ebi.ac.uk/efo/EFO_0000384	GCST003959	Genome-wide genotyping array
2017-05-09	28008999	Ostrowski J	2016-12-23	Sci Rep	www.ncbi.nlm.nih.gov/pubmed/28008999	Genetic architecture differences between pediatric and adult-onset inflammatory bowel diseases in the Polish population.	Ulcerative colitis	269 Polish ancestry child cases, 259 Polish ancestry adult cases, 582 Polish ancestry controls	121 Polish ancestry child cases, 85 Polish ancestry adult cases, 352 Polish ancestry controls	Illumina [2612357]	9	ulcerative colitis	http://www.ebi.ac.uk/efo/EFO_0000729	GCST003960	Genome-wide genotyping array
2017-05-09	28008999	Ostrowski J	2016-12-23	Sci Rep	www.ncbi.nlm.nih.gov/pubmed/28008999	Genetic architecture differences between pediatric and adult-onset inflammatory bowel diseases in the Polish population.	Inflammatory bowel disease	622 Polish ancestry child cases, 496 Polish ancestry adult cases, 582 Polish ancestry controls	192 Polish ancestry child cases, 185 Polish ancestry adult cases, 352 Polish ancestry controls	Illumina [2612357]	18	inflammatory bowel disease	http://www.ebi.ac.uk/efo/EFO_0003767	GCST003958	Genome-wide genotyping array
2017-05-11	28029757	Merkel PA	2016-12-28	Arthritis Rheumatol	www.ncbi.nlm.nih.gov/pubmed/28029757	Identification of Functional and Expression Polymorphisms Associated With Risk for Antineutrophil Cytoplasmic Autoantibody-Associated Vasculitis.	Vasculitis associated with antineutrophil cytoplasmic antibody reactive to myeloperoxidase	324 European ancestry cases and 3258 European ancestry controls.	54 European ancestry cases and 1465 European ancestry controls.	Affymetrix [at least 333035] (imputed)	1	anti-neutrophil antibody associated vasculitis	http://www.ebi.ac.uk/efo/EFO_0004826	GCST003977	Genome-wide genotyping array
2017-05-11	28029757	Merkel PA	2016-12-28	Arthritis Rheumatol	www.ncbi.nlm.nih.gov/pubmed/28029757	Identification of Functional and Expression Polymorphisms Associated With Risk for Antineutrophil Cytoplasmic Autoantibody-Associated Vasculitis.	Vasculitis associated with antineutrophil cytoplasmic antibody reactive to proteinase-3	882 European ancestry cases and 3258 European ancestry controls.	479 European ancestry cases and 1465 European ancestry controls.	Affymetrix [at least 333035] (imputed)	0	anti-neutrophil antibody associated vasculitis	http://www.ebi.ac.uk/efo/EFO_0004826	GCST003978	Genome-wide genotyping array
2017-05-11	28029757	Merkel PA	2016-12-28	Arthritis Rheumatol	www.ncbi.nlm.nih.gov/pubmed/28029757	Identification of Functional and Expression Polymorphisms Associated With Risk for Antineutrophil Cytoplasmic Autoantibody-Associated Vasculitis.	Antineutrophil cytoplasmic antibody-associated vasculitis	1,015 European ancestry granulomatosis with polyangiitis cases, 206 European ancestry microscopic polyangiitis cases, 3,258 European ancestry controls.	541 European ancestry granulomatosis with polyangiitis cases, 30 European ancestry microscopic polyangiitis cases, 1,465 European ancestry controls.	Affymetrix [at least 333035] (imputed)	6	anti-neutrophil antibody associated vasculitis	http://www.ebi.ac.uk/efo/EFO_0004826	GCST003976	Genome-wide genotyping array
2017-06-23	28424481	Sugiura-Ogasawara M	2017-04-20	J Hum Genet	www.ncbi.nlm.nih.gov/pubmed/28424481	The first genome-wide association study identifying new susceptibility loci for obstetric antiphospholipid syndrome.	Obstetric antiphospholipid syndrome	115 Japanese ancestry female cases, 419 Japanese ancestry male and female controls	NA	Affymetrix [426344]	15	antiphospholipid syndrome	http://www.ebi.ac.uk/efo/EFO_0002689	GCST004227	Genome-wide genotyping array
2016-07-24	26192919	Liu JZ	2015-07-20	Nat Genet	www.ncbi.nlm.nih.gov/pubmed/26192919	Association analyses identify 38 susceptibility loci for inflammatory bowel disease and highlight shared genetic risk across populations.	Ulcerative colitis	6,968 European ancestry cases, 20,464 European ancestry controls	10,679 European ancestry cases, 26,715 European ancestry controls, 397 Iranian ancestry cases, 342 Iranian ancestry controls, 1,239 Indian ancestry cases, 990 Indian ancestry controls, 1,134 East Asian ancestry cases, 3,719 East Asian ancestry controls	Affymetrix, Illumina [~ 9000000] (imputed)	134	ulcerative colitis	http://www.ebi.ac.uk/efo/EFO_0000729	GCST003045	Genome-wide genotyping array
2016-07-24	26192919	Liu JZ	2015-07-20	Nat Genet	www.ncbi.nlm.nih.gov/pubmed/26192919	Association analyses identify 38 susceptibility loci for inflammatory bowel disease and highlight shared genetic risk across populations.	Crohn's disease	5,956 European ancestry cases, 14,927 European ancestry controls	14,594 European ancestry cases, 26,715 European ancestry controls, 151 Iranian ancestry cases, 342 Iranian ancestry controls, 184 Indian ancestry cases, 990 Indian ancestry controls, 1,690 East Asian ancestry cases, 3,719 East Asian ancestry controls	Affymetrix, Illumina [~ 9000000] (imputed)	165	Crohn's disease	http://www.ebi.ac.uk/efo/EFO_0000384	GCST003044	Genome-wide genotyping array
2016-07-24	26192919	Liu JZ	2015-07-20	Nat Genet	www.ncbi.nlm.nih.gov/pubmed/26192919	Association analyses identify 38 susceptibility loci for inflammatory bowel disease and highlight shared genetic risk across populations.	Inflammatory bowel disease	12,882 European ancestry cases, 21,770 European ancestry controls	25,273 European ancestry cases, 26,715 European ancestry controls, 548 Iranian ancestry cases, 342 Iranian ancestry control, 1,423 Indian ancestry cases, 990 Indian ancestry controls, 2,824 East Asian ancestry cases, 3,719 East Asian ancestry controls	Affymetrix, Illumina [~ 9000000] (imputed)	202	inflammatory bowel disease	http://www.ebi.ac.uk/efo/EFO_0003767	GCST003043	Genome-wide genotyping array
2016-07-15	26316170	Demirci FY	2015-08-28	Arthritis Rheumatol	www.ncbi.nlm.nih.gov/pubmed/26316170	Identification of a New Susceptibility Locus for Systemic Lupus Erythematosus on Chromosome 12 in Individuals of European Ancestry.	Systemic lupus erythematosus	661 European ancestry cases, 487 European ancestry controls	4,467 European ancestry cases, 9,114 European ancestry controls	Affymetrix [up to 700598]	7	systemic lupus erythematosus	http://www.ebi.ac.uk/efo/EFO_0002690	GCST003103	Genome-wide genotyping array
2016-10-14	26562150	Seldin MF	2015-10-10	Mol Med	www.ncbi.nlm.nih.gov/pubmed/26562150	Genome-wide Association Study of Late-Onset Myasthenia Gravis: Confirmation of TNFRSF11A, and Identification of ZBTB10 and Three Distinct HLA Associations.	Late-onset myasthenia gravis	532 European ancestry cases, 2,128 European ancestry controls	NA	Illumina [6175472] (imputed)	21	late-onset myasthenia gravis	http://www.ebi.ac.uk/efo/EFO_1001490	GCST003251	Genome-wide genotyping array
2018-08-08	24532676	Kim K	2014-02-14	Ann Rheum Dis	www.ncbi.nlm.nih.gov/pubmed/24532676	High-density genotyping of immune loci in Koreans and Europeans identifies eight new rheumatoid arthritis risk loci.	Rheumatoid arthritis (ACPA-positive)	2,234 Korean ancestry cases, 7,065 Korean ancestry controls, 10,288 European ancestry cases, 35,502 European ancestry controls	NA	Illumina [133816] (imputed)	52	rheumatoid arthritis	http://www.ebi.ac.uk/efo/EFO_0000685	GCST006048	Genome-wide genotyping array, Targeted genotyping array [ImmunoChip]
2017-05-23	28076899	Taylor KE	2017-01-11	Arthritis Rheumatol	www.ncbi.nlm.nih.gov/pubmed/28076899	Genome-Wide Association Analysis Reveals Genetic Heterogeneity of Sjögren's Syndrome According to Ancestry.	Sjögren's syndrome	460 Asian ancestry cases, 1125 Asian ancestry controls	NA	Illumina [302688]	2	Sjogren syndrome	http://www.ebi.ac.uk/efo/EFO_0000699	GCST004062	Genome-wide genotyping array
2017-05-23	28076899	Taylor KE	2017-01-11	Arthritis Rheumatol	www.ncbi.nlm.nih.gov/pubmed/28076899	Genome-Wide Association Analysis Reveals Genetic Heterogeneity of Sjögren's Syndrome According to Ancestry.	Sjögren's syndrome	585 European ancestry cases, up to 51 African ancestry cases, up to 164 Hispanic/Native american cases, up to 570 Asian ancestry cases, up to 59 cases, 1,546 European ancestry controls, 495 African ancestry controls, 237 Hispanic/Native American controls, 306 Asian ancestry controls, 148 controls.	NA	Illumina [1444884]	10	Sjogren syndrome	http://www.ebi.ac.uk/efo/EFO_0000699	GCST004061	Genome-wide genotyping array
2022-03-23	28076899	Taylor KE	2017-01-11	Arthritis Rheumatol	www.ncbi.nlm.nih.gov/pubmed/28076899	Genome-Wide Association Analysis Reveals Genetic Heterogeneity of Sjögren's Syndrome According to Ancestry.	Sjögren's syndrome	585 European ancestry cases, 1,546 European ancestry controls	NA	Illumina [1444884]	10	Sjogren syndrome	http://www.ebi.ac.uk/efo/EFO_0000699	GCST012796	Genome-wide genotyping array
2018-05-04	25014791	Govind N	2014-08-14	Mol Med	www.ncbi.nlm.nih.gov/pubmed/25014791	Immunochip identifies novel, and replicates known, genetic risk loci for rheumatoid arthritis in black South Africans.	Rheumatoid arthritis	263 South African Black cases and 374 South African Black controls	NA	Illumina [103770]	3	rheumatoid arthritis	http://www.ebi.ac.uk/efo/EFO_0000685	GCST005562	Targeted genotyping array [ImmunoChip]
2017-06-02	28067908	de Lange KM	2017-01-09	Nat Genet	www.ncbi.nlm.nih.gov/pubmed/28067908	Genome-wide association study implicates immune activation of multiple integrin genes in inflammatory bowel disease.	Crohn's disease	12,194 European and unknown ancestry cases, 28,072 European and unknown ancestry controls	NA	Illumina [9560910] (imputed)	119	Crohn's disease	http://www.ebi.ac.uk/efo/EFO_0000384	GCST004132	Genome-wide genotyping array
2017-06-02	28067908	de Lange KM	2017-01-09	Nat Genet	www.ncbi.nlm.nih.gov/pubmed/28067908	Genome-wide association study implicates immune activation of multiple integrin genes in inflammatory bowel disease.	Ulcerative colitis	12,366 European and unknown ancestry cases, 33,609 European and unknown ancestry controls	NA	Illumina [9578670] (imputed)	80	ulcerative colitis	http://www.ebi.ac.uk/efo/EFO_0000729	GCST004133	Genome-wide genotyping array
2017-06-02	28067908	de Lange KM	2017-01-09	Nat Genet	www.ncbi.nlm.nih.gov/pubmed/28067908	Genome-wide association study implicates immune activation of multiple integrin genes in inflammatory bowel disease.	Inflammatory bowel disease	25,042 European and unknown ancestry cases, 34,915 European and unknown ancestry controls	NA	Illumina [9725440] (imputed)	135	inflammatory bowel disease	http://www.ebi.ac.uk/efo/EFO_0003767	GCST004131	Genome-wide genotyping array
2017-10-13	24097067	Lessard CJ	2013-11-01	Nat Genet	www.ncbi.nlm.nih.gov/pubmed/24097067	Variants at multiple loci implicated in both innate and adaptive immune responses are associated with Sjögren's syndrome.	Sjögren's syndrome	395 European ancestry cases, 1,975 European ancestry controls	1,243 European ancestry cases, 4,779 European ancestry controls	Illumina [648937]	15	Sjogren syndrome	http://www.ebi.ac.uk/efo/EFO_0000699	GCST004878	Genome-wide genotyping array
2017-10-13	24097067	Lessard CJ	2013-11-01	Nat Genet	www.ncbi.nlm.nih.gov/pubmed/24097067	Variants at multiple loci implicated in both innate and adaptive immune responses are associated with Sjögren's syndrome.	Sjögren's syndrome	395 European ancestry cases, 1,975 European ancestry controls	1,158 European ancestry cases, 3,071 European ancestry controls	Illumina [648937]	3	Sjogren syndrome	http://www.ebi.ac.uk/efo/EFO_0000699	GCST004879	Genome-wide genotyping array
2018-04-25	24097067	Lessard CJ	2013-11-01	Nat Genet	www.ncbi.nlm.nih.gov/pubmed/24097067	Variants at multiple loci implicated in both innate and adaptive immune responses are associated with Sjögren's syndrome.	Sjögren's syndrome	1,541 European ancestry cases, 2,634 European ancestry controls	NA	Illumina [102585]	6	Sjogren syndrome	http://www.ebi.ac.uk/efo/EFO_0000699	GCST005532	Targeted genotyping array [ImmunoChip]
2018-04-25	22922229	Cooper JD	2012-12-01	Hum Mol Genet	www.ncbi.nlm.nih.gov/pubmed/22922229	Seven newly identified loci for autoimmune thyroid disease.	Graves' disease	2,285 European ancestry cases, 9,364 European ancestry controls	NA	Illumina [103875]	12	Graves disease	http://www.ebi.ac.uk/efo/EFO_0004237	GCST005526	Targeted genotyping array [ImmunoChip]
2018-04-25	22922229	Cooper JD	2012-12-01	Hum Mol Genet	www.ncbi.nlm.nih.gov/pubmed/22922229	Seven newly identified loci for autoimmune thyroid disease.	Hashimoto thyroiditis	462 European ancestry cases, 9,364 European ancestry controls	NA	Illumina [103875]	1	Hashimoto's thyroiditis	http://www.ebi.ac.uk/efo/EFO_0003779	GCST005525	Targeted genotyping array [ImmunoChip]
2016-01-14	25643325	Renton AE	2015-04-01	JAMA Neurol	www.ncbi.nlm.nih.gov/pubmed/25643325	A genome-wide association study of myasthenia gravis.	Myasthenia gravis	972 European ancestry cases, 1,977 European ancestry controls	423 European ancestry cases, 467 European ancestry controls	Illumina [8114394] (imputed)	3	Myasthenia gravis	http://www.ebi.ac.uk/efo/EFO_0004991	GCST002838	Genome-wide genotyping array
2008-08-27	19165918	Graham RR	2008-08-01	Nat Genet	www.ncbi.nlm.nih.gov/pubmed/19165918	Genetic variants near TNFAIP3 on 6q23 are associated with systemic lupus erythematosus.	Systemic lupus erythematosus	431 European ancestry cases, 2,155 European ancestry controls	447 European ancestry trios, 293 trios	Affymetrix [313238]	8	systemic lupus erythematosus	http://www.ebi.ac.uk/efo/EFO_0002690	GCST000216	Genome-wide genotyping array
2012-04-27	22446963	Okada Y	2012-03-25	Nat Genet	www.ncbi.nlm.nih.gov/pubmed/22446963	Meta-analysis identifies nine new loci associated with rheumatoid arthritis in the Japanese population.	Rheumatoid arthritis	4,074 Japanese ancestry cases, 16,891 Japanese ancestry controls	5,277 Japanese ancestry cases, 21,684 Japanese ancestry controls	Affymetrix, Illumina [1948139]	15	rheumatoid arthritis	http://www.ebi.ac.uk/efo/EFO_0000685	GCST001454	Genome-wide genotyping array
2012-04-18	22437316	Sarig O	2012-03-22	J Invest Dermatol	www.ncbi.nlm.nih.gov/pubmed/22437316	Population-specific association between a polymorphic variant in ST18, encoding a pro-apoptotic molecule, and pemphigus vulgaris.	Pemphigus vulgaris	100 Jewish cases, 397 Jewish controls	59 Jewish cases, 285 Jewish controls, 124 European ancestry cases, 275 European anestry controls, 126 North African ancestry controls, 246 North African ancestry controls	Illumina [293635]	0	pemphigus vulgaris	http://www.ebi.ac.uk/efo/EFO_0004719	GCST001452	Genome-wide genotyping array
2013-07-27	23511034	Yang SK	2013-04-01	Inflamm Bowel Dis	www.ncbi.nlm.nih.gov/pubmed/23511034	Genome-wide association study of ulcerative colitis in Koreans suggests extensive overlapping of genetic susceptibility with Caucasians.	Ulcerative colitis	388 Korean ancestry cases, 739 Korean ancestry controls	810 Korean ancestry cases, 1709 Korean ancestry controls	Illumina [581060]	1	ulcerative colitis	http://www.ebi.ac.uk/efo/EFO_0000729	GCST001934	Genome-wide genotyping array
2013-07-27	23511034	Yang SK	2013-04-01	Inflamm Bowel Dis	www.ncbi.nlm.nih.gov/pubmed/23511034	Genome-wide association study of ulcerative colitis in Koreans suggests extensive overlapping of genetic susceptibility with Caucasians.	Ulcerative colitis	388 Korean ancestry cases, 739 Korean ancestry controls	417 Korean ancestry cases, 732 Korean ancestry controls	Illumina [581060]	7	ulcerative colitis	http://www.ebi.ac.uk/efo/EFO_0000729	GCST001938	Genome-wide genotyping array
2010-08-18	20622878	Remmers EF	2010-07-11	Nat Genet	www.ncbi.nlm.nih.gov/pubmed/20622878	Genome-wide association study identifies variants in the MHC class I, IL10, and IL23R-IL12RB2 regions associated with Behçet's disease.	Behcet's disease	1,215 Turkish ancestry cases, 1,278 Turkish ancestry controls	Up to 111 Turkish ancestry cases, 225 Turkish ancestry controls, 189 Middle Eastern Arab ancestry cases, 163 Middle Eastern Arab ancestry controls, 227 European ancestry cases, 203 European ancestry controls, 688 East Asian ancestry cases, 791 East Asian ancestry controls	Illumina [311459]	2	Behcet's syndrome	http://www.ebi.ac.uk/efo/EFO_0003780	GCST000726	Genome-wide genotyping array
2022-03-01	34662886	Backman JD	2021-10-18	Nature	www.ncbi.nlm.nih.gov/pubmed/34662886	Exome sequencing and analysis of 454,787 UK Biobank participants.	Ankylosing spondylitis (Gene-based burden)	1,239 European ancestry cases, 330,515 European ancestry controls	NA	Illumina [184201]	0	ankylosing spondylitis	http://www.ebi.ac.uk/efo/EFO_0003898	GCST90081771	Exome-wide sequencing
2022-03-01	34662886	Backman JD	2021-10-18	Nature	www.ncbi.nlm.nih.gov/pubmed/34662886	Exome sequencing and analysis of 454,787 UK Biobank participants.	ICD10 M45: ankylosing spondylitis (Gene-based burden)	1,113 European ancestry cases, 327,939 European ancestry controls	NA	Illumina [184145]	0	ankylosing spondylitis	http://www.ebi.ac.uk/efo/EFO_0003898	GCST90081772	Exome-wide sequencing
2022-03-01	34662886	Backman JD	2021-10-18	Nature	www.ncbi.nlm.nih.gov/pubmed/34662886	Exome sequencing and analysis of 454,787 UK Biobank participants.	Appendicitis (Gene-based burden)	4,527 European ancestry cases, 327,227 European ancestry controls	NA	Illumina [184201]	0	appendicitis	http://www.ebi.ac.uk/efo/EFO_0007149	GCST90081889	Exome-wide sequencing
2022-03-01	34662886	Backman JD	2021-10-18	Nature	www.ncbi.nlm.nih.gov/pubmed/34662886	Exome sequencing and analysis of 454,787 UK Biobank participants.	ICD10 K37: appendicitis (Gene-based burden)	4,175 European ancestry cases, 324,877 European ancestry controls	NA	Illumina [184145]	0	appendicitis	http://www.ebi.ac.uk/efo/EFO_0007149	GCST90081890	Exome-wide sequencing
2022-03-01	34662886	Backman JD	2021-10-18	Nature	www.ncbi.nlm.nih.gov/pubmed/34662886	Exome sequencing and analysis of 454,787 UK Biobank participants.	ICD SR: Ankylosing spondylitis - B27 positive	715 European ancestry cases, 30,652 European ancestry controls	NA	Affymetrix, Illumina [65540]	0	ankylosing spondylitis	http://www.ebi.ac.uk/efo/EFO_0003898	GCST90079534	Genome-wide genotyping array, Exome-wide sequencing [UK Biobank/UK BiLEVE Axiom Array]
2011-04-07	21408207	Chung SA	2011-03-03	PLoS Genet	www.ncbi.nlm.nih.gov/pubmed/21408207	Differential genetic associations for systemic lupus erythematosus based on anti-dsDNA autoantibody production.	Systemic lupus erythematosus	811 anti-dsDNA positive European ancestry cases, 906 anti-dsDNA negative European ancestry cases, 4,813 European ancestry controls	NA	Illumina [421318] (imputed)	24	systemic lupus erythematosus	http://www.ebi.ac.uk/efo/EFO_0002690	GCST000996	Genome-wide genotyping array
2008-07-11	18587394	Barrett JC	2008-06-29	Nat Genet	www.ncbi.nlm.nih.gov/pubmed/18587394	Genome-wide association defines more than 30 distinct susceptibility loci for Crohn's disease.	Crohn's disease	3,230 European ancestry cases, 4,829 European ancestry controls	1,339 European ancestry trios, 2,325 European ancestry cases, 1,809 European ancestry controls	Affymetrix, Illumina [635547] (imputed)	30	Crohn's disease	http://www.ebi.ac.uk/efo/EFO_0000384	GCST000207	Genome-wide genotyping array
2008-06-16	17554300	Wellcome Trust Case Control Consortium	2007-06-07	Nature	www.ncbi.nlm.nih.gov/pubmed/17554300	Genome-wide association study of 14,000 cases of seven common diseases and 3,000 shared controls.	Crohn's disease	1,748 European ancestry cases, 2,938 European ancestry controls	(see Parkes 2007)	Affymetrix [469557]	13	Crohn's disease	http://www.ebi.ac.uk/efo/EFO_0000384	GCST000042	Genome-wide genotyping array
2008-06-16	17554300	Wellcome Trust Case Control Consortium	2007-06-07	Nature	www.ncbi.nlm.nih.gov/pubmed/17554300	Genome-wide association study of 14,000 cases of seven common diseases and 3,000 shared controls.	Rheumatoid arthritis	1,860 European ancestry cases, 2,938 European ancestry controls	NA	Affymetrix [469557]	7	rheumatoid arthritis	http://www.ebi.ac.uk/efo/EFO_0000685	GCST000040	Genome-wide genotyping array
2008-06-16	17068223	Duerr RH	2006-10-26	Science	www.ncbi.nlm.nih.gov/pubmed/17068223	A genome-wide association study identifies IL23R as an inflammatory bowel disease gene.	Inflammatory bowel disease	547 European ancestry cases, 548 European ancestry controls	1,151 cases from 595 families, 433 controls	Illumina [308332]	1	inflammatory bowel disease	http://www.ebi.ac.uk/efo/EFO_0003767	GCST000008	Genome-wide genotyping array
2011-11-12	22004975	Li R	2011-10-17	Lupus	www.ncbi.nlm.nih.gov/pubmed/22004975	Association of CD247 with systemic lupus erythematosus in Asian populations.	Systemic lupus erythematosus	612 Chinese ancestry cases, 2,193 Chinese ancestry controls	2,866 East Asian ancestry cases, up to 4,808 East Asian ancestry controls, 473 Thai ancestry cases, up to 970 Thai ancestry controls	Illumina [NR]	0	systemic lupus erythematosus	http://www.ebi.ac.uk/efo/EFO_0002690	GCST001279	Genome-wide genotyping array
2013-03-27	23291587	Kirino Y	2013-01-06	Nat Genet	www.ncbi.nlm.nih.gov/pubmed/23291587	Genome-wide association analysis identifies new susceptibility loci for Behçet's disease and epistasis between HLA-B*51 and ERAP1.	Behcet's disease	435 Turkish uveitis cases, 780 Turkish without uveitis cases, 1,278 Turkish controls	355 Turkish uveitis cases, 483 Turkish without uveitis cases, 601 Turkish controls, up to 612 Japanese ancestry cases, up to 740 Japanese ancestry controls	Illumina [779465] (imputed)	6	Behcet's syndrome	http://www.ebi.ac.uk/efo/EFO_0003780	GCST001804	Genome-wide genotyping array
2012-11-28	23028356	Myouzen K	2012-09-13	PLoS Genet	www.ncbi.nlm.nih.gov/pubmed/23028356	Functional variants in NFKBIE and RTKN2 involved in activation of the NF-κB pathway are associated with rheumatoid arthritis in Japanese.	Rheumatoid arthritis	2,303 Japanese ancestry cases, 3,380 Japanese ancestry controls	5,604 Japanese ancestry cases, 31,982 Japanese ancestry controls	Illumina [NR]	2	rheumatoid arthritis	http://www.ebi.ac.uk/efo/EFO_0000685	GCST001681	Genome-wide genotyping array
2012-05-11	22457343	Martinelli-Boneschi F	2012-03-28	Mult Scler	www.ncbi.nlm.nih.gov/pubmed/22457343	A genome-wide association study in progressive multiple sclerosis.	Multiple sclerosis	197 European ancestry cases, 234 European ancestry controls	379 European ancestry cases, 398 European ancestry controls	Affymetrix [277866]	1	multiple sclerosis	http://purl.obolibrary.org/obo/MONDO_0005301	GCST001459	Genome-wide genotyping array
2010-03-06	20169177	Yang W	2010-02-12	PLoS Genet	www.ncbi.nlm.nih.gov/pubmed/20169177	Genome-wide association study in Asian populations identifies variants in ETS1 and WDFY4 associated with systemic lupus erythematosus.	Systemic lupus erythematosus	314 Chinese ancestry cases, 1,484 Chinese ancestry controls	2,630 Chinese ancestry cases, 2,155 Chinese ancestry controls, 314 Thai ancestry cases, 519 Thai ancestry controls	Illumina [514221]	2	systemic lupus erythematosus	http://www.ebi.ac.uk/efo/EFO_0002690	GCST000592	Genome-wide genotyping array
2008-06-16	18204446	Harley JB	2008-01-20	Nat Genet	www.ncbi.nlm.nih.gov/pubmed/18204446	Genome-wide association scan in women with systemic lupus erythematosus identifies susceptibility variants in ITGAM, PXK, KIAA1542 and other loci.	Systemic lupus erythematosus	720 European ancestry female cases, 2,337 European ancestry female controls	1,846 European ancestry female cases, 1,825 European ancestry female controls	Illumina [317501]	6	systemic lupus erythematosus	http://www.ebi.ac.uk/efo/EFO_0002690	GCST000142	Genome-wide genotyping array
2008-06-16	18204098	Hom G	2008-01-20	N Engl J Med	www.ncbi.nlm.nih.gov/pubmed/18204098	Association of systemic lupus erythematosus with C8orf13-BLK and ITGAM-ITGAX.	Systemic lupus erythematosus	1,311 European ancestry cases, 3,340 European ancestry controls	793 European ancestry cases, 857 European ancestry controls	Illumina [502033]	9	systemic lupus erythematosus	http://www.ebi.ac.uk/efo/EFO_0002690	GCST000144	Genome-wide genotyping array
2008-06-16	17660530	Hafler DA	2007-07-29	N Engl J Med	www.ncbi.nlm.nih.gov/pubmed/17660530	Risk alleles for multiple sclerosis identified by a genomewide study.	Multiple sclerosis	931 European ancestry trios, 2,431 European ancestry controls	609 European ancestry trios, 2,322 European ancestry cases, 2,987 European ancestry controls	Affymetrix [334923]	6	multiple sclerosis	http://purl.obolibrary.org/obo/MONDO_0005301	GCST000062	Genome-wide genotyping array
2010-09-07	20662065	Clancy RM	2010-07-26	Arthritis Rheum	www.ncbi.nlm.nih.gov/pubmed/20662065	Identification of candidate loci at 6p21 and 21q22 in a genome-wide association study of cardiac manifestations of neonatal lupus.	Neonatal lupus	116 European ancestry cases, 3,351 European ancestry controls	NA	Illumina [346110]	5	neonatal systemic lupus erythematosus	http://www.ebi.ac.uk/efo/EFO_0004537	GCST000738	Genome-wide genotyping array
2012-10-24	21833088	Sawcer S	2011-08-11	Nature	www.ncbi.nlm.nih.gov/pubmed/21833088	Genetic risk and a primary role for cell-mediated immune mechanisms in multiple sclerosis.	Multiple sclerosis	9,772 European ancestry cases, 16,849 European ancestry controls	4,218 European ancestry cases, 7,296 European ancestry controls	Illumina [465434]	87	multiple sclerosis	http://purl.obolibrary.org/obo/MONDO_0005301	GCST001198	Genome-wide genotyping array
2012-07-11	22561518	Jin Y	2012-05-06	Nat Genet	www.ncbi.nlm.nih.gov/pubmed/22561518	Genome-wide association analyses identify 13 new susceptibility loci for generalized vitiligo.	Vitiligo	418 European ancestry cases, 2,810 European ancestry controls	1,377 European ancestry cases, 1,284 European ancestry controls	Illumina [495821]	14	Vitiligo	http://www.ebi.ac.uk/efo/EFO_0004208	GCST001509	Genome-wide genotyping array
2013-01-08	23041938	Lee YJ	2012-10-06	Ann Rheum Dis	www.ncbi.nlm.nih.gov/pubmed/23041938	Genome-wide association study identifies GIMAP as a novel susceptibility locus for Behcet's disease.	Behcet's disease	367 Korean ancestry cases, 800 Korean ancestry controls	363 Japanese ancestry cases, 272 Japanese ancestry controls	Affymetrix [594591]	0	Behcet's syndrome	http://www.ebi.ac.uk/efo/EFO_0003780	GCST001707	Genome-wide genotyping array
2012-12-16	23001997	Hou S	2012-12-06	Arthritis Rheum	www.ncbi.nlm.nih.gov/pubmed/23001997	Identification of a susceptibility locus in STAT4 for Behçet's disease in Han Chinese in a genome-wide association study.	Behcet's disease	147 Han Chinese ancestry cases, 951 Han Chinese ancestry controls	554 Han Chinese ancestry cases, 1,159 Han Chinese ancestry controls	Affymetrix [661736]	6	Behcet's syndrome	http://www.ebi.ac.uk/efo/EFO_0003780	GCST001768	Genome-wide genotyping array
2012-06-27	22570697	Matesanz F	2012-05-03	PLoS One	www.ncbi.nlm.nih.gov/pubmed/22570697	Genome-wide association study of multiple sclerosis confirms a novel locus at 5p13.1.	Multiple sclerosis	2,127 European ancestry cases, 4,558 European ancestry controls	2,785 European ancestry cases, 2,940 European ancestry controls	Affymetrix, Illumina [130903]	1	multiple sclerosis	http://purl.obolibrary.org/obo/MONDO_0005301	GCST001505	Genome-wide genotyping array
2014-03-13	23918589	Negi S	2013-12-01	Arthritis Rheum	www.ncbi.nlm.nih.gov/pubmed/23918589	A genome-wide association study reveals ARL15, a novel non-HLA susceptibility gene for rheumatoid arthritis in North Indians.	Rheumatoid arthritis	706 North Indian ancestry cases, 761 North Indian ancestry controls	927 North Indian ancestry cases, 1,148 North Indian ancestry controls	Illumina [559348]	2	rheumatoid arthritis	http://www.ebi.ac.uk/efo/EFO_0000685	GCST002300	Genome-wide genotyping array
2013-12-07	23785401	Leone MA	2013-06-13	PLoS One	www.ncbi.nlm.nih.gov/pubmed/23785401	Association of genetic markers with CSF oligoclonal bands in multiple sclerosis patients.	Multiple sclerosis (OCB status)	49 European ancestry OCB negative cases, 513 European ancestry OCB positive cases	200 European ancestry OCB negative cases, 1684 European ancestry OCB positive cases	Illumina [504967]	1	multiple sclerosis	http://purl.obolibrary.org/obo/MONDO_0005301	GCST002072	Genome-wide genotyping array
2012-04-03	22412388	Kenny EE	2012-03-08	PLoS Genet	www.ncbi.nlm.nih.gov/pubmed/22412388	A genome-wide scan of Ashkenazi Jewish Crohn's disease suggests novel susceptibility loci.	Crohn's disease	737 Ashkenazi Jewish cases, 2,257 Ashkenazi Jewish controls	971 Ashkenazi Jewish cases, 2,124 Ashkenazi Jewish controls	Affymetrix, Illumina [1060934] (imputed)	17	Crohn's disease	http://www.ebi.ac.uk/efo/EFO_0000384	GCST001438	Genome-wide genotyping array
2013-01-09	23053960	Lee YH	2012-10-07	Mol Biol Rep	www.ncbi.nlm.nih.gov/pubmed/23053960	Genome-wide pathway analysis of genome-wide association studies on systemic lupus erythematosus and rheumatoid arthritis.	Systemic lupus erythematosus	1,527 European ancestry cases, 3,421 European ancestry controls,	NA	Illumina [737984]	5	systemic lupus erythematosus	http://www.ebi.ac.uk/efo/EFO_0002690	GCST001708	Genome-wide genotyping array
2008-06-16	17804789	Raelson JV	2007-09-05	Proc Natl Acad Sci U S A	www.ncbi.nlm.nih.gov/pubmed/17804789	Genome-wide association study for Crohn's disease in the Quebec Founder Population identifies multiple validated disease loci.	Crohn's disease	382 French Canadian founder trios	750 European ancestry cases, 828 European ancestry controls, 521 European ancestry trios	Perlegen [164279]	3	Crohn's disease	http://www.ebi.ac.uk/efo/EFO_0000384	GCST000071	Genome-wide genotyping array
2008-09-10	17684544	Franke A	2007-08-08	PLoS One	www.ncbi.nlm.nih.gov/pubmed/17684544	Systematic association mapping identifies NELL1 as a novel IBD disease gene.	Crohn's disease	393 European ancestry cases, 399 European ancestry controls	375 European ancestry trios, 1,395 European ancestry cases, 1,603 European ancestry controls, 454 French Canadian founder trios, 466 French Canadian founder cases, 358 French Canadian founder controls	Affymetrix [92387]	3	Crohn's disease	http://www.ebi.ac.uk/efo/EFO_0000384	GCST000066	Genome-wide genotyping array
2008-08-11	18668548	Julia A	2008-08-01	Arthritis Rheum	www.ncbi.nlm.nih.gov/pubmed/18668548	Genome-wide association study of rheumatoid arthritis in the Spanish population: KLF12 as a risk locus for rheumatoid arthritis susceptibility.	Rheumatoid arthritis	400 European ancestry cases, 400 European ancestry controls	410 European ancestry cases, 394 European ancestry controls	Illumina [299918]	2	rheumatoid arthritis	http://www.ebi.ac.uk/efo/EFO_0000685	GCST000217	Genome-wide genotyping array
2009-05-26	19442274	Fei Y	2009-05-14	Arthritis Res Ther	www.ncbi.nlm.nih.gov/pubmed/19442274	Identification of novel genetic susceptibility loci for Behçet's disease using a genome-wide association study.	Behcet's disease	152 cases, 170 controls	NA	Affymetrix [~ 500000]	0	Behcet's syndrome	http://www.ebi.ac.uk/efo/EFO_0003780	GCST000399	Genome-wide genotyping array
2008-12-09	18997785	Aulchenko YS	2008-11-09	Nat Genet	www.ncbi.nlm.nih.gov/pubmed/18997785	Genetic variation in the KIF1B locus influences susceptibility to multiple sclerosis.	Multiple sclerosis	45 European ancestry cases,195 European ancestry controls	1,316 European ancestry cases, 1,423 European ancestry controls, 1,318 cases and 1,507 controls from 756 families	Affymetrix [~ 250000]	1	multiple sclerosis	http://purl.obolibrary.org/obo/MONDO_0005301	GCST000263	Genome-wide genotyping array
2011-06-25	21654844	Briggs FB	2011-06-09	Genes Immun	www.ncbi.nlm.nih.gov/pubmed/21654844	Genome-wide association study of severity in multiple sclerosis.	Multiple sclerosis	1,470 European ancestry cases	NA	Affymetrix [2110417] (imputed)	6	multiple sclerosis	http://purl.obolibrary.org/obo/MONDO_0005301	GCST001096	Genome-wide genotyping array
2013-09-21	23678272	Cheong KA	2013-05-02	J Korean Med Sci	www.ncbi.nlm.nih.gov/pubmed/23678272	Three new single nucleotide polymorphisms identified by a genome-wide association study in Korean patients with vitiligo.	Vitiligo (non-segmental)	20 Korean ancestry cases, 192 Korean ancestry controls	184 Korean ancestry cases, 192 Korean ancestry controls	Affymetrix [500568]	1	Vitiligo	http://www.ebi.ac.uk/efo/EFO_0004208	GCST001992	Genome-wide genotyping array
2008-06-16	18204447	Kozyrev SV	2008-01-20	Nat Genet	www.ncbi.nlm.nih.gov/pubmed/18204447	Functional variants in the B-cell gene BANK1 are associated with systemic lupus erythematosus.	Systemic lupus erythematosus	279 European ancestry cases, 515 European ancestry controls	1,757 European ancestry cases, 1,540 European ancestry controls	Affymetrix [85042]	1	systemic lupus erythematosus	http://www.ebi.ac.uk/efo/EFO_0002690	GCST000143	Genome-wide genotyping array
2010-03-24	20228798	Franke A	2010-03-14	Nat Genet	www.ncbi.nlm.nih.gov/pubmed/20228798	Genome-wide association study for ulcerative colitis identifies risk loci at 7q22 and 22q13 (IL17REL).	Ulcerative colitis	1,043 European ancestry cases, 1,703 European ancestry controls	2,539 European ancestry cases, 5,428 European ancestry controls	Affymetrix [1897764] (imputed)	6	ulcerative colitis	http://www.ebi.ac.uk/efo/EFO_0000729	GCST000623	Genome-wide genotyping array
2009-01-16	19010793	Baranzini SE	2008-11-14	Hum Mol Genet	www.ncbi.nlm.nih.gov/pubmed/19010793	Genome-wide association analysis of susceptibility and clinical phenotype in multiple sclerosis.	Multiple sclerosis	978 European ancestry cases, 883 European ancestry controls	NA	Illumina [551642]	10	multiple sclerosis	http://purl.obolibrary.org/obo/MONDO_0005301	GCST000269	Genome-wide genotyping array
2009-01-16	19010793	Baranzini SE	2008-11-14	Hum Mol Genet	www.ncbi.nlm.nih.gov/pubmed/19010793	Genome-wide association analysis of susceptibility and clinical phenotype in multiple sclerosis.	Normalized brain volume	753 European ancestry cases, 883 European ancestry controls	NA	Illumina [551642]	5	multiple sclerosis	http://purl.obolibrary.org/obo/MONDO_0005301	GCST000268	Genome-wide genotyping array
2009-01-16	19010793	Baranzini SE	2008-11-14	Hum Mol Genet	www.ncbi.nlm.nih.gov/pubmed/19010793	Genome-wide association analysis of susceptibility and clinical phenotype in multiple sclerosis.	Brain lesion load	791 European ancestry cases, 883 European ancestry controls	NA	Illumina [551642]	4	multiple sclerosis	http://purl.obolibrary.org/obo/MONDO_0005301	GCST000265	Genome-wide genotyping array
2009-01-16	19010793	Baranzini SE	2008-11-14	Hum Mol Genet	www.ncbi.nlm.nih.gov/pubmed/19010793	Genome-wide association analysis of susceptibility and clinical phenotype in multiple sclerosis.	Multiple sclerosis (severity)	794 European ancestry cases, 883 European ancestry controls	NA	Illumina [551642]	11	multiple sclerosis	http://purl.obolibrary.org/obo/MONDO_0005301	GCST000266	Genome-wide genotyping array
2009-11-12	19850125	Kim HJ	2009-10-19	Neurobiol Dis	www.ncbi.nlm.nih.gov/pubmed/19850125	Common CYP7A1 promoter polymorphism associated with risk of neuromyelitis optica.	Neuromyelitis optica	53 Korean ancestry cases, 240 Korean ancestry controls	37 Korean ancestry cases	Illumina [288025]	0	neuromyelitis optica	http://www.ebi.ac.uk/efo/EFO_0004256	GCST000508	Genome-wide genotyping array
2008-06-16	17554261	Parkes M	2007-06-06	Nat Genet	www.ncbi.nlm.nih.gov/pubmed/17554261	Sequence variants in the autophagy gene IRGM and multiple other replicating loci contribute to Crohn's disease susceptibility.	Crohn's disease	1,748 cases, 2,938 controls	1,182 European ancestry cases, 2,024 European ancestry controls	Affymetrix [see WTCCC]	9	Crohn's disease	http://www.ebi.ac.uk/efo/EFO_0000384	GCST000039	Genome-wide genotyping array
2008-06-16	17435756	Rioux JD	2007-04-15	Nat Genet	www.ncbi.nlm.nih.gov/pubmed/17435756	Genome-wide association study identifies new susceptibility loci for Crohn disease and implicates autophagy in disease pathogenesis.	Crohn's disease	946 cases, 977 controls	530 trios, 353 cases, 207 controls	Illumina [304413]	4	Crohn's disease	http://www.ebi.ac.uk/efo/EFO_0000384	GCST000023	Genome-wide genotyping array
2010-06-13	20453841	Kochi Y	2010-05-09	Nat Genet	www.ncbi.nlm.nih.gov/pubmed/20453841	A regulatory variant in CCR6 is associated with rheumatoid arthritis susceptibility.	Rheumatoid arthritis	2,303 Japanese ancestry cases, 3,380 Japanese ancestry controls	4,768 Japanese ancestry cases, 17,359 Japanese ancestry controls	Illumina [393217]	4	rheumatoid arthritis	http://www.ebi.ac.uk/efo/EFO_0000685	GCST000677	Genome-wide genotyping array
2010-07-14	20598377	Nischwitz S	2010-06-30	J Neuroimmunol	www.ncbi.nlm.nih.gov/pubmed/20598377	Evidence for VAV2 and ZNF433 as susceptibility genes for multiple sclerosis.	Multiple sclerosis	590 European ancestry cases, 825 European ancestry controls	NA	Illumina [~ 300000]	4	multiple sclerosis	http://purl.obolibrary.org/obo/MONDO_0005301	GCST000716	Genome-wide genotyping array
2011-09-17	21844665	Hu HJ	2011-08-16	Exp Mol Med	www.ncbi.nlm.nih.gov/pubmed/21844665	Common variants at the promoter region of the APOM confer a risk of rheumatoid arthritis.	Rheumatoid arthritis	100 Korean ancestry cases, 600 Korean ancestry controls	578 Korean ancestry cases, 711 Korean ancestry controls	Affymetrix [300909]	1	rheumatoid arthritis	http://www.ebi.ac.uk/efo/EFO_0000685	GCST001203	Genome-wide genotyping array
2008-06-16	17447842	Libioulle C	2007-03-05	PLoS Genet	www.ncbi.nlm.nih.gov/pubmed/17447842	Novel Crohn disease locus identified by genome-wide association maps to a gene desert on 5p13.1 and modulates expression of PTGER4.	Crohn's disease	547 European ancestry cases, 928 European ancestry controls	1,266 European ancestry cases, 559 European ancestry controls, Up to 428 European ancestry trios	Illumina [302451]	3	Crohn's disease	http://www.ebi.ac.uk/efo/EFO_0000384	GCST000014	Genome-wide genotyping array
2011-07-30	21743469	Evans DM	2011-07-10	Nat Genet	www.ncbi.nlm.nih.gov/pubmed/21743469	Interaction between ERAP1 and HLA-B27 in ankylosing spondylitis implicates peptide handling in the mechanism for HLA-B27 in disease susceptibility.	Ankylosing spondylitis	3,023 European ancestry cases, 8,779 European ancestry controls	2,111 European ancestry cases, 4,483 European ancestry controls	Illumina [2223620] (imputed)	13	ankylosing spondylitis	http://www.ebi.ac.uk/efo/EFO_0003898	GCST001149	Genome-wide genotyping array
2011-09-30	21900946	Nakabayashi K	2011-09-08	J Hum Genet	www.ncbi.nlm.nih.gov/pubmed/21900946	Identification of independent risk loci for Graves' disease within the MHC in the Japanese population.	Graves' disease	1,119 Japanese ancestry cases, 2,718 Japanese ancestry controls	432 Japanese ancestry cases, 1,157 Japanese ancestry controls	Perlegen [268068]	7	Graves disease	http://www.ebi.ac.uk/efo/EFO_0004237	GCST001219	Genome-wide genotyping array
2013-06-13	23472185	Mero IL	2013-03-05	PLoS One	www.ncbi.nlm.nih.gov/pubmed/23472185	Oligoclonal band status in Scandinavian multiple sclerosis patients is associated with specific genetic risk alleles.	Multiple sclerosis (OCB status)	1,367 European ancestry OCB positive cases, 161 European ancestry OCB negative cases	3,029 European ancestry OCB positive cases, 374 European ancestry OCB negative cases	Illumina [495970]	3	multiple sclerosis	http://purl.obolibrary.org/obo/MONDO_0005301	GCST001891	Genome-wide genotyping array
2008-11-12	18836448	Franke A	2008-10-05	Nat Genet	www.ncbi.nlm.nih.gov/pubmed/18836448	Sequence variants in IL10, ARPC2 and multiple other loci contribute to ulcerative colitis susceptibility.	Ulcerative colitis	1,167 European ancestry cases, 777 European ancestry controls	1,855 European ancestry cases, 3,091 European ancestry controls	Affymetrix [355262]	2	ulcerative colitis	http://www.ebi.ac.uk/efo/EFO_0000729	GCST000243	Genome-wide genotyping array
2009-01-21	19122664	Silverberg MS	2009-01-04	Nat Genet	www.ncbi.nlm.nih.gov/pubmed/19122664	Ulcerative colitis-risk loci on chromosomes 1p36 and 12q15 found by genome-wide association study.	Ulcerative colitis	1,022 European ancestry cases, 2,503 European ancestry controls	1,387 European ancestry cases, 1,115 European ancestry controls	Illumina [280748]	12	ulcerative colitis	http://www.ebi.ac.uk/efo/EFO_0000729	GCST000311	Genome-wide genotyping array
2012-01-27	22170493	Ellinghaus E	2011-12-15	J Invest Dermatol	www.ncbi.nlm.nih.gov/pubmed/22170493	Genome-wide meta-analysis of psoriatic arthritis identifies susceptibility locus at REL.	Psoriatic arthritis	535 European ancestry cases, 3,432 European ancestry controls	1,931 European ancestry cases, 6,785 European ancestry controls	Illumina [1160703] (imputed)	2	psoriatic arthritis	http://www.ebi.ac.uk/efo/EFO_0003778	GCST001355	Genome-wide genotyping array
2011-09-21	21841780	Chu X	2011-08-14	Nat Genet	www.ncbi.nlm.nih.gov/pubmed/21841780	A genome-wide association study identifies two new risk loci for Graves' disease.	Graves' disease	1,468 Chinese ancestry cases, 1,490 Chinese ancestry controls	3,994 Chinese ancestry cases, 3,510 Chinese ancestry controls	Illumina [486049]	11	Graves disease	http://www.ebi.ac.uk/efo/EFO_0004237	GCST001200	Genome-wide genotyping array
2010-06-08	20453840	Sanna S	2010-05-09	Nat Genet	www.ncbi.nlm.nih.gov/pubmed/20453840	Variants within the immunoregulatory CBLB gene are associated with multiple sclerosis.	Multiple sclerosis	882 Sardinian cases, 872 Sardinian controls	1,775 Sardinian cases, 2,005 Sardinian controls	Affymetrix [6607266] (imputed)	2	multiple sclerosis	http://purl.obolibrary.org/obo/MONDO_0005301	GCST000680	Genome-wide genotyping array
2009-12-03	19890347	Birlea SA	2009-11-05	J Invest Dermatol	www.ncbi.nlm.nih.gov/pubmed/19890347	Genome-wide association study of generalized vitiligo in an isolated European founder population identifies SMOC2, in close proximity to IDDM8.	Vitiligo	32 Romanian founder cases, 44 European ancestry controls	NA	Illumina [297342]	4	Vitiligo	http://www.ebi.ac.uk/efo/EFO_0004208	GCST000520	Genome-wide genotyping array
2009-06-29	19525953	De Jager PL	2009-06-14	Nat Genet	www.ncbi.nlm.nih.gov/pubmed/19525953	Meta-analysis of genome scans and replication identify CD6, IRF8 and TNFRSF1A as new multiple sclerosis susceptibility loci.	Multiple sclerosis	2,624 European ancestry cases, 7,220 European ancestry controls	2,215 European ancestry cases, 2,116 European ancestry controls	Affymetrix, Illumina [~ 2560000] (imputed)	15	multiple sclerosis	http://purl.obolibrary.org/obo/MONDO_0005301	GCST000424	Genome-wide genotyping array
2009-06-30	19525955	Bahlo M	2009-06-14	Nat Genet	www.ncbi.nlm.nih.gov/pubmed/19525955	Genome-wide association study identifies new multiple sclerosis susceptibility loci on chromosomes 12 and 20.	Multiple sclerosis	1,618 European ancestry cases, 3,413 European ancestry controls	2,256 European ancestry cases, 2,310 European ancestry controls	Illumina [302098]	8	multiple sclerosis	http://purl.obolibrary.org/obo/MONDO_0005301	GCST000425	Genome-wide genotyping array
2008-09-12	18758464	Kugathasan S	2008-08-31	Nat Genet	www.ncbi.nlm.nih.gov/pubmed/18758464	Loci on 20q13 and 21q22 are associated with pediatric-onset inflammatory bowel disease.	Inflammatory bowel disease	1,011 European ancestry cases, 4,250 European ancestry controls	1,922 European ancestry cases, 14,124 European ancestry controls	Illumina [NR]	6	inflammatory bowel disease	http://www.ebi.ac.uk/efo/EFO_0003767	GCST000225	Genome-wide genotyping array
2013-09-21	20117844	Brynedal B	2010-02-01	J Neuroimmunol	www.ncbi.nlm.nih.gov/pubmed/20117844	MGAT5 alters the severity of multiple sclerosis.	Multiple sclerosis (severity)	1,040 European ancestry cases	873 European ancestry cases	Affymetrix [105035]	1	multiple sclerosis	http://purl.obolibrary.org/obo/MONDO_0005301	GCST000577	Genome-wide genotyping array
2013-02-27	23266558	Yamazaki K	2012-12-21	Gastroenterology	www.ncbi.nlm.nih.gov/pubmed/23266558	A genome-wide association study identifies 2 susceptibility Loci for Crohn's disease in a Japanese population.	Crohn's disease	372 Japanese ancestry cases,3,389 Japanese ancestry controls	Up to 1,151 Japanese ancestry cases, up to 15,800 Japanese ancestry controls	Illumina [4929034] (imputed)	11	Crohn's disease	http://www.ebi.ac.uk/efo/EFO_0000384	GCST001785	Genome-wide genotyping array
2009-12-11	19915572	Barrett JC	2009-11-15	Nat Genet	www.ncbi.nlm.nih.gov/pubmed/19915572	Genome-wide association study of ulcerative colitis identifies three new susceptibility loci, including the HNF4A region.	Ulcerative colitis	2,361 European ancestry cases, 5,417 European ancestry controls	2,321 European ancestry cases, 4,818 European ancestry controls	Affymetrix [NR]	13	ulcerative colitis	http://www.ebi.ac.uk/efo/EFO_0000729	GCST000527	Genome-wide genotyping array
2009-12-10	19915574	Imielinski M	2009-11-15	Nat Genet	www.ncbi.nlm.nih.gov/pubmed/19915574	Common variants at five new loci associated with early-onset inflammatory bowel disease.	Inflammatory bowel disease (early onset)	2,413 European ancestry cases, 6,158 European ancestry controls	1,013 European ancestry cases, 5,805 European ancestry controls	Illumina [~ 500000]	4	inflammatory bowel disease	http://www.ebi.ac.uk/efo/EFO_0003767	GCST000531	Genome-wide genotyping array
2013-08-20	20848476	Haritunians T	2010-11-01	Inflamm Bowel Dis	www.ncbi.nlm.nih.gov/pubmed/20848476	Genetic predictors of medically refractory ulcerative colitis.	Ulcerative colitis	324 European ancestry medically refractory ulcerative colitis cases, 537 European ancestry non-medically refractory ulcerative colitis cases, 2,601 European ancestry controls	NA	Illumina [313720]	10	ulcerative colitis	http://www.ebi.ac.uk/efo/EFO_0000729	GCST000853	Genome-wide genotyping array
2009-12-14	19915573	Asano K	2009-11-15	Nat Genet	www.ncbi.nlm.nih.gov/pubmed/19915573	A genome-wide association study identifies three new susceptibility loci for ulcerative colitis in the Japanese population.	Ulcerative colitis	376 Japanese ancestry cases, 934 Japanese ancestry controls	376 Japanese ancestry cases, 1,097 Japanese ancestry controls	Illumina [513923]	7	ulcerative colitis	http://www.ebi.ac.uk/efo/EFO_0000729	GCST000529	Genome-wide genotyping array
2012-01-04	22138694	Lin Z	2011-12-04	Nat Genet	www.ncbi.nlm.nih.gov/pubmed/22138694	A genome-wide association study in Han Chinese identifies new susceptibility loci for ankylosing spondylitis.	Ankylosing spondylitis	1,837 Han Chinese ancestry cases, 4,231 Han Chinese ancestry controls	2,100 Han Chinese ancestry cases, 3,496 Han Chinese ancestry controls	Illumina [1356350] (imputed)	5	ankylosing spondylitis	http://www.ebi.ac.uk/efo/EFO_0003898	GCST001345	Genome-wide genotyping array
2008-09-25	18794853	Raychaudhuri S	2008-09-14	Nat Genet	www.ncbi.nlm.nih.gov/pubmed/18794853	Common variants at CD40 and other loci confer risk of rheumatoid arthritis.	Rheumatoid arthritis	3,393 European ancestry cases, 12,460 European ancestry controls	3,929 European ancestry cases, 5,807 European ancestry controls	Affymetrix, Illumina [at least 315971] (imputed)	9	rheumatoid arthritis	http://www.ebi.ac.uk/efo/EFO_0000685	GCST000232	Genome-wide genotyping array
2013-09-14	23612905	Zhao SX	2013-04-29	Hum Mol Genet	www.ncbi.nlm.nih.gov/pubmed/23612905	Robust evidence for five new Graves' disease risk loci from a staged genome-wide association analysis.	Graves' disease	1,442 Han Chinese ancestry cases, 1,468 Han Chinese ancestry controls	7,891 Han Chinese ancestry cases, 8,351 Han Chinese ancestry controls	Illumina [8019905] (imputed)	5	Graves disease	http://www.ebi.ac.uk/efo/EFO_0004237	GCST001984	Genome-wide genotyping array
2013-09-14	23612905	Zhao SX	2013-04-29	Hum Mol Genet	www.ncbi.nlm.nih.gov/pubmed/23612905	Robust evidence for five new Graves' disease risk loci from a staged genome-wide association analysis.	Graves' disease	1,442 Han Chinese ancestry cases, 1,468 Han Chinese ancestry controls	6,358 Han Chinese ancestry cases, 6,722 Han Chinese ancestry controls	Illumina [483947]	1	Graves disease	http://www.ebi.ac.uk/efo/EFO_0004237	GCST001982	Genome-wide genotyping array
2012-01-17	22190364	Patsopoulos NA	2011-12-01	Ann Neurol	www.ncbi.nlm.nih.gov/pubmed/22190364	Genome-wide meta-analysis identifies novel multiple sclerosis susceptibility loci.	Multiple sclerosis	5,545 European ancestry cases, 12,153 European ancestry controls	NA	Affymetrix, Illumina [2529394]	19	multiple sclerosis	http://purl.obolibrary.org/obo/MONDO_0005301	GCST001341	Genome-wide genotyping array
2009-02-27	19116933	Hinks A	2009-01-01	Arthritis Rheum	www.ncbi.nlm.nih.gov/pubmed/19116933	Identification of a novel susceptibility locus for juvenile idiopathic arthritis by genome-wide association analysis.	Arthritis (juvenile idiopathic)	279 European ancestry cases, 184 European ancestry controls	up to 654 European ancestry cases, 2,024 European ancestry controls	Affymetrix [88862]	1	juvenile idiopathic arthritis	http://www.ebi.ac.uk/efo/EFO_0002609	GCST000309	Genome-wide genotyping array
2010-07-12	20570966	McGovern DP	2010-06-22	Hum Mol Genet	www.ncbi.nlm.nih.gov/pubmed/20570966	Fucosyltransferase 2 (FUT2) non-secretor status is associated with Crohn's disease.	Crohn's disease	896 European ancestry cases, 3,204 European ancestry controls	1,174 European ancestry cases, 357 European ancestry controls	Illumina [304825]	7	Crohn's disease	http://www.ebi.ac.uk/efo/EFO_0000384	GCST000705	Genome-wide genotyping array
2012-03-10	22293688	Huang J	2012-02-01	Eur J Hum Genet	www.ncbi.nlm.nih.gov/pubmed/22293688	1000 Genomes-based imputation identifies novel and refined associations for the Wellcome Trust Case Control Consortium phase 1 Data.	Crohn's disease	16,179 European ancestry individuals	NA	NR [6233112] (imputed)	1	Crohn's disease	http://www.ebi.ac.uk/efo/EFO_0000384	GCST001396	Genome-wide genotyping array
2014-11-26	24871463	Armstrong DL	2014-05-29	Genes Immun	www.ncbi.nlm.nih.gov/pubmed/24871463	GWAS identifies novel SLE susceptibility genes and explains the association of the HLA region.	Systemic lupus erythematosus	725 European ancestry cases, 2,438 European ancestry controls	NA	Illumina [NR]	25	systemic lupus erythematosus	http://www.ebi.ac.uk/efo/EFO_0002690	GCST002463	Genome-wide genotyping array
2013-02-21	23273568	Yang W	2012-12-27	Am J Hum Genet	www.ncbi.nlm.nih.gov/pubmed/23273568	Meta-analysis followed by replication identifies loci in or near CDKN1B, TET3, CD80, DRAM1, and ARID5B as associated with systemic lupus erythematosus in Asians.	Systemic lupus erythematosus	1,656 Han Chinese ancestry cases, 3,394 Han Chinese ancestry controls	3,256 Han Chinese ancestry cases, 5,667 Han Chinese ancestry controls, 453 Thai ancestry cases, 963 Thai ancestry controls	Illumina [2100739] (imputed)	34	systemic lupus erythematosus	http://www.ebi.ac.uk/efo/EFO_0002690	GCST001795	Genome-wide genotyping array
2015-04-16	25082827	Julia A	2014-07-31	Hum Mol Genet	www.ncbi.nlm.nih.gov/pubmed/25082827	A genome-wide association study identifies a novel locus at 6q22.1 associated with ulcerative colitis.	Ulcerative colitis	up to 7,483 European ancestry cases, up to 21,211 European ancestry controls	1,073 European ancestry cases, 1,279 European ancestry controls	Illumina [546271]	9	ulcerative colitis	http://www.ebi.ac.uk/efo/EFO_0000729	GCST002548	Genome-wide genotyping array
2008-12-09	18941528	Comabella M	2008-10-22	PLoS One	www.ncbi.nlm.nih.gov/pubmed/18941528	Identification of a novel risk locus for multiple sclerosis at 13q31.3 by a pooled genome-wide scan of 500,000 single nucleotide polymorphisms.	Multiple sclerosis	242 European ancestry cases, 242 European ancestry controls	553 European ancestry cases, 1,033 European ancestry controls	Affymetrix [428867]	1	multiple sclerosis	http://purl.obolibrary.org/obo/MONDO_0005301	GCST000252	Genome-wide genotyping array
2010-11-30	20953186	Huffmeier U	2010-10-17	Nat Genet	www.ncbi.nlm.nih.gov/pubmed/20953186	Common variants at TRAF3IP2 are associated with susceptibility to psoriatic arthritis and psoriasis.	Psoriatic arthritis	572 European ancestry cases, 888 European ancestry controls	Up to 1,761 European ancestry cases, 3,727 European ancestry controls	Affymetrix [1585307] (imputed)	3	psoriatic arthritis	http://www.ebi.ac.uk/efo/EFO_0003778	GCST000835	Genome-wide genotyping array
2014-08-05	24390342	Okada Y	2013-12-25	Nature	www.ncbi.nlm.nih.gov/pubmed/24390342	Genetics of rheumatoid arthritis contributes to biology and drug discovery.	Rheumatoid arthritis	up to 14,361 European ancestry cases, up to 42,923 European ancestry controls, up to 4,873 East Asian ancestry cases, up to 17,642 East Asian ancestry controls	up to 3,775 European ancestry cases, up to 5,801 European ancestry controls, up to 6,871 East Asian ancestry cases, up to 6,392 East Asian ancestry controls	Affymetrix, Illumina [up to 9739303] (imputed)	181	rheumatoid arthritis	http://www.ebi.ac.uk/efo/EFO_0000685	GCST002318	Genome-wide genotyping array
2014-11-13	24768677	de Boer YS	2014-04-23	Gastroenterology	www.ncbi.nlm.nih.gov/pubmed/24768677	Genome-wide association study identifies variants associated with autoimmune hepatitis type 1.	Autoimmune hepatitis type-1	649 European ancestry cases, 13,436 European ancestry controls	451 European ancestry cases, 4,103 European ancestry controls	Illumina [254006]	3	Autoimmune Hepatitis	http://www.ebi.ac.uk/efo/EFO_0005676	GCST002423	Genome-wide genotyping array
2010-09-17	20659327	Kariuki SN	2010-07-26	Arthritis Res Ther	www.ncbi.nlm.nih.gov/pubmed/20659327	Trait-stratified genome-wide association study identifies novel and diverse genetic associations with serologic and cytokine phenotypes in systemic lupus erythematosus.	Serologic markers in systemic lupus erythematosus	44 European, African American, Hispanic American, and Asian American high IFN-alpha cases, 60 European, African American, Hispanic American, and Asian American low IFN-alpha cases	280 African American cases, 173 European ancestry cases, 85 Hispanic American cases	Affymetrix [NR]	0	systemic lupus erythematosus	http://www.ebi.ac.uk/efo/EFO_0002690	GCST000739	Genome-wide genotyping array
2010-05-18	20410501	Jin Y	2010-04-21	N Engl J Med	www.ncbi.nlm.nih.gov/pubmed/20410501	Variant of TYR and autoimmunity susceptibility loci in generalized vitiligo.	Vitiligo	1,392 European ancestry cases, 2,629 European ancestry controls	647 European ancestry cases, 1,056 European ancestry controls, 183 European ancestry trios, 1,383 European ancestry individuals from 332 families	Illumina [520460]	10	Vitiligo	http://www.ebi.ac.uk/efo/EFO_0004208	GCST000662	Genome-wide genotyping array
2010-06-22	20526339	Quan C	2010-06-06	Nat Genet	www.ncbi.nlm.nih.gov/pubmed/20526339	Genome-wide association study for vitiligo identifies susceptibility loci at 6q27 and the MHC.	Vitiligo	1,117 Han Chinese ancestry cases, 1,429 Han Chinese ancestry controls	6,623 East Asian ancestry cases, 10,740 East Asian ancestry controls	Illumina [493909]	4	Vitiligo	http://www.ebi.ac.uk/efo/EFO_0004208	GCST000692	Genome-wide genotyping array
2012-10-19	21102463	Franke A	2010-11-21	Nat Genet	www.ncbi.nlm.nih.gov/pubmed/21102463	Genome-wide meta-analysis increases to 71 the number of confirmed Crohn's disease susceptibility loci.	Crohn's disease	6,333 European ancestry cases, 15,056 European ancestry controls	15,694 European ancestry cases, 14,026 European ancestry controls, 414 European ancestry trios	Affymetrix, Illumina [953241] (imputed)	71	Crohn's disease	http://www.ebi.ac.uk/efo/EFO_0000384	GCST000879	Genome-wide genotyping array
2010-09-27	20802204	Baranzini SE	2010-09-01	Brain	www.ncbi.nlm.nih.gov/pubmed/20802204	Genetic variation influences glutamate concentrations in brains of patients with multiple sclerosis.	Multiple sclerosis--Brain Glutamate Levels	382 cases	NA	Illumina [~ 500000]	5	multiple sclerosis	http://purl.obolibrary.org/obo/MONDO_0005301	GCST000783	Genome-wide genotyping array
2011-03-29	21297633	Anderson CA	2011-02-06	Nat Genet	www.ncbi.nlm.nih.gov/pubmed/21297633	Meta-analysis identifies 29 additional ulcerative colitis risk loci, increasing the number of confirmed associations to 47.	Ulcerative colitis	6,687 European ancestry cases, 19,718 European ancestry controls	9,628 European ancestry cases, 12,917 European ancestry controls	Affymetrix, Illumina [~ 1100000] (imputed)	47	ulcerative colitis	http://www.ebi.ac.uk/efo/EFO_0000729	GCST000964	Genome-wide genotyping array
2014-10-10	24449572	Orozco G	2014-01-01	Arthritis Rheumatol	www.ncbi.nlm.nih.gov/pubmed/24449572	Novel rheumatoid arthritis susceptibility locus at 22q12 identified in an extended UK genome-wide association study.	Rheumatoid arthritis	3,034 European ancestry cases, 5,271 European ancestry controls	4,726 European ancestry cases, 2,625 European ancestry controls	Affymetrix, Illumina [1831729] (imputed)	8	rheumatoid arthritis	http://www.ebi.ac.uk/efo/EFO_0000685	GCST002323	Genome-wide genotyping array
2010-08-30	20622879	Mizuki N	2010-07-11	Nat Genet	www.ncbi.nlm.nih.gov/pubmed/20622879	Genome-wide association studies identify IL23R-IL12RB2 and IL10 as Behçet's disease susceptibility loci.	Behcet's disease	611 Japanese ancestry cases, 737 Japanese ancestry controls	119 Korean ancestry cases, 140 Korean ancestry controls, 1,215 Turkish cases, 1,279 Turkish controls	Affymetrix [320438]	2	Behcet's syndrome	http://www.ebi.ac.uk/efo/EFO_0003780	GCST000728	Genome-wide genotyping array
2010-06-13	20453842	Stahl EA	2010-05-09	Nat Genet	www.ncbi.nlm.nih.gov/pubmed/20453842	Genome-wide association study meta-analysis identifies seven new rheumatoid arthritis risk loci.	Rheumatoid arthritis	5,539 European ancestry cases, 20,169 European ancestry controls	6,768 European ancestry cases, 8,806 European ancestry controls	Affymetrix, Illumina [~ 2716259] (imputed)	29	rheumatoid arthritis	http://www.ebi.ac.uk/efo/EFO_0000685	GCST000679	Genome-wide genotyping array
2013-12-10	23740775	Xie G	2013-09-01	Arthritis Rheum	www.ncbi.nlm.nih.gov/pubmed/23740775	Association of granulomatosis with polyangiitis (Wegener's) with HLA-DPB1*04 and SEMA6A gene variants: evidence from genome-wide analysis.	Wegener's granulomatosis	459 European ancestry cases, 1,503 European ancestry controls	291 European ancestry cases, 317 European ancestry controls	Illumina [287802]	5	Granulomatosis with Polyangiitis	http://www.ebi.ac.uk/efo/EFO_0005297	GCST002160	Genome-wide genotyping array
2013-12-10	23740775	Xie G	2013-09-01	Arthritis Rheum	www.ncbi.nlm.nih.gov/pubmed/23740775	Association of granulomatosis with polyangiitis (Wegener's) with HLA-DPB1*04 and SEMA6A gene variants: evidence from genome-wide analysis.	Wegener's granulomatosis	459 European ancestry cases, 1,503 European ancestry controls	528 European ancestry cases, 1,228 European ancestry controls	Illumina [287802]	1	Granulomatosis with Polyangiitis	http://www.ebi.ac.uk/efo/EFO_0005297	GCST002159	Genome-wide genotyping array
2013-02-12	23128233	Jostins L	2012-11-01	Nature	www.ncbi.nlm.nih.gov/pubmed/23128233	Host-microbe interactions have shaped the genetic architecture of inflammatory bowel disease.	Crohn's disease	Up to 12,924 European ancestry cases, up to 21,442 European ancestry controls	Up to 25,683 European ancestry cases, up to 17,015 European ancestry controls	Affymetrix, Illumina [1230000] (imputed)	30	Crohn's disease	http://www.ebi.ac.uk/efo/EFO_0000384	GCST001729	Genome-wide genotyping array
2013-02-12	23128233	Jostins L	2012-11-01	Nature	www.ncbi.nlm.nih.gov/pubmed/23128233	Host-microbe interactions have shaped the genetic architecture of inflammatory bowel disease.	Ulcerative colitis	Up to 12,924 European ancestry cases, up to 21,442 European ancestry controls	Up to 25,683 European ancestry cases, up to 17,015 European ancestry controls	Affymetrix, Illumina [1230000] (imputed)	23	ulcerative colitis	http://www.ebi.ac.uk/efo/EFO_0000729	GCST001728	Genome-wide genotyping array
2013-02-12	23128233	Jostins L	2012-11-01	Nature	www.ncbi.nlm.nih.gov/pubmed/23128233	Host-microbe interactions have shaped the genetic architecture of inflammatory bowel disease.	Inflammatory bowel disease	12,924 European ancestry cases, 21,442 European ancestry controls	25,683 European ancestry cases, 17,015 European ancestry controls	Affymetrix, Illumina [1230000] (imputed)	110	inflammatory bowel disease	http://www.ebi.ac.uk/efo/EFO_0003767	GCST001725	Genome-wide genotyping array
2012-09-27	22808956	Lyons PA	2012-07-19	N Engl J Med	www.ncbi.nlm.nih.gov/pubmed/22808956	Genetically distinct subsets within ANCA-associated vasculitis.	Antineutrophil cytoplasmic antibody-associated vasculitis	914 European ancestry cases, 5,259 European ancestry controls	1,454 European ancestry cases, 1,666 European ancestry controls	Affymetrix [NR]	18	anti-neutrophil antibody associated vasculitis	http://www.ebi.ac.uk/efo/EFO_0004826	GCST001613	Genome-wide genotyping array
2012-03-30	22354554	Thompson SD	2012-02-21	Arthritis Rheum	www.ncbi.nlm.nih.gov/pubmed/22354554	Genome-wide association analysis of juvenile idiopathic arthritis identifies a new susceptibility locus at chromosomal region 3q13.	Arthritis (juvenile idiopathic)	814 European ancestry cases, 658 European ancestry controls, 2,400 controls	1,744 European ancestry cases, 7,010 European ancestry controls	Affymetrix [561137]	4	juvenile idiopathic arthritis	http://www.ebi.ac.uk/efo/EFO_0002609	GCST001417	Genome-wide genotyping array
2010-04-02	20228799	McGovern DP	2010-03-14	Nat Genet	www.ncbi.nlm.nih.gov/pubmed/20228799	Genome-wide association identifies multiple ulcerative colitis susceptibility loci.	Ulcerative colitis	2,693 European ancestry cases, 6,791 European ancestry controls	2,009 European ancestry cases, 1,580 European ancestry controls	Illumina [266047]	21	ulcerative colitis	http://www.ebi.ac.uk/efo/EFO_0000729	GCST000624	Genome-wide genotyping array
2014-04-04	24097066	Li Y	2013-10-06	Nat Genet	www.ncbi.nlm.nih.gov/pubmed/24097066	A genome-wide association study in Han Chinese identifies a susceptibility locus for primary Sjögren's syndrome at 7q11.23.	Sjögren's syndrome	542 Han Chinese ancestry cases, 1,050 Han Chinese ancestry controls	1,303 Han Chinese ancestry cases, 2,727 Han Chinese ancestry controls	Affymetrix [556134]	5	Sjogren syndrome	http://www.ebi.ac.uk/efo/EFO_0000699	GCST002217	Genome-wide genotyping array
2014-02-04	23850713	Yang SK	2013-07-14	Gut	www.ncbi.nlm.nih.gov/pubmed/23850713	Genome-wide association study of Crohn's disease in Koreans revealed three new susceptibility loci and common attributes of genetic susceptibility across ethnic populations.	Crohn's disease	532 Korean ancestry cases, 733 Korean ancestry controls	1,779 Korean ancestry cases, 1,709 Korean ancestry controls	Illumina [5664371] (imputed)	8	Crohn's disease	http://www.ebi.ac.uk/efo/EFO_0000384	GCST002094	Genome-wide genotyping array
2014-07-02	21156761	Padyukov L	2010-12-14	Ann Rheum Dis	www.ncbi.nlm.nih.gov/pubmed/21156761	A genome-wide association study suggests contrasting associations in ACPA-positive versus ACPA-negative rheumatoid arthritis.	Rheumatoid arthritis	1,147 European ancestry ACPA positive RA cases, 774 European ancestry ACPA negative RA cases, 1,079 European ancestry controls	887 European ancestry ACPA positive RA cases, 1,218 European ancestry controls	Illumina [1723056] (imputed)	16	rheumatoid arthritis	http://www.ebi.ac.uk/efo/EFO_0000685	GCST000917	Genome-wide genotyping array
2013-06-05	23412934	Gourraud PA	2013-02-13	Brain	www.ncbi.nlm.nih.gov/pubmed/23412934	A genome-wide association study of brain lesion distribution in multiple sclerosis.	Multiple sclerosis	284 European ancestry individuals		Illumina [208975]	16	multiple sclerosis	http://purl.obolibrary.org/obo/MONDO_0005301	GCST001860	Genome-wide genotyping array
2016-01-30	25827949	Kunz M	2015-05-04	Exp Dermatol	www.ncbi.nlm.nih.gov/pubmed/25827949	Genome-wide association study identifies new susceptibility loci for cutaneous lupus erythematosus.	Cutaneous lupus erythematosus	151 European ancestry cases, 1,288 European ancestry controls	219 European ancestry cases, 262 European ancestry controls	Affymetrix [906600]	7	cutaneous lupus erythematosus	http://www.ebi.ac.uk/efo/EFO_0003834	GCST002884	Genome-wide genotyping array
2012-11-16	22936669	Julia A	2012-08-30	Gut	www.ncbi.nlm.nih.gov/pubmed/22936669	A genome-wide association study on a southern European population identifies a new Crohn's disease susceptibility locus at RBX1-EP300.	Crohn's disease	1,277 European ancestry cases, 1,488 European ancestry controls	1,365 European ancestry cases, 1,396 European ancestry controls	Illumina [508934]	10	Crohn's disease	http://www.ebi.ac.uk/efo/EFO_0000384	GCST001652	Genome-wide genotyping array
2008-06-16	17982456	Plenge RM	2007-11-04	Nat Genet	www.ncbi.nlm.nih.gov/pubmed/17982456	Two independent alleles at 6q23 associated with risk of rheumatoid arthritis.	Rheumatoid arthritis	397 European ancestry cases, 1,211 controls	1,408 cases, 2,426 controls, 875 European ancestry cases, 832 European ancestry controls	Affymetrix [79853]	2	rheumatoid arthritis	http://www.ebi.ac.uk/efo/EFO_0000685	GCST000122	Genome-wide genotyping array
2014-11-14	24782177	Jiang L	2014-05-01	Arthritis Rheumatol	www.ncbi.nlm.nih.gov/pubmed/24782177	Novel risk loci for rheumatoid arthritis in Han Chinese and congruence with risk variants in Europeans.	Rheumatoid arthritis	433 Han Chinese ancestry ACPA positive cases, 519 Han Chinese ancestry ACPA negative cases, 943 Han Chinese ancestry controls	1,032 Han Chinese ancestry ACPA positive cases, 1,100 Han Chinese ancestry ACPA negative cases, 2,553 Han Chinese ancestry controls	Affymetrix [3441843] (imputed)	11	rheumatoid arthritis	http://www.ebi.ac.uk/efo/EFO_0000685	GCST002433	Genome-wide genotyping array
2014-11-14	24782177	Jiang L	2014-05-01	Arthritis Rheumatol	www.ncbi.nlm.nih.gov/pubmed/24782177	Novel risk loci for rheumatoid arthritis in Han Chinese and congruence with risk variants in Europeans.	Rheumatoid arthritis	952 Han Chinese ancestry cases, 943 Han Chinese ancestry controls	5,539 European ancestry cases, 20,169 European ancestry controls	Affymetrix [1497047] (imputed)	4	rheumatoid arthritis	http://www.ebi.ac.uk/efo/EFO_0000685	GCST002434	Genome-wide genotyping array
2015-04-01	25030430	Zignego AL	2014-07-17	Genes Immun	www.ncbi.nlm.nih.gov/pubmed/25030430	Genome-wide association study of hepatitis C virus- and cryoglobulin-related vasculitis.	Mixed cryoglobulinemia vasculitis in chronic hepatitis C infection	356 European ancestry cases, 447 European ancestry controls	92 European ancestry cases, 179 European ancestry controls	Illumina [899641]	2	cryoglobulinemia	http://www.ebi.ac.uk/efo/EFO_0005846	GCST002534	Genome-wide genotyping array
2014-11-06	24532677	Bossini-Castillo L	2014-02-14	Ann Rheum Dis	www.ncbi.nlm.nih.gov/pubmed/24532677	A genome-wide association study of rheumatoid arthritis without antibodies against citrullinated peptides.	Rheumatoid arthritis (ACPA-negative)	1,148 European ancestry cases, 6,008 European ancestry controls	774 European ancestry cases, 1,079 European ancestry controls	Illumina [452367]	6	rheumatoid arthritis	http://www.ebi.ac.uk/efo/EFO_0000685	GCST002357	Genome-wide genotyping array
2018-06-29	29494758	Liu L	2018-03-01	Br J Dermatol	www.ncbi.nlm.nih.gov/pubmed/29494758	Genome-wide association study identifies three novel susceptibility loci for systemic lupus erythematosus in Han Chinese.	Systemic lupus erythematosus	1,047 Han Chinese ancestry cases, 1,205 Han Chinese ancestry controls	3,509 Han Chinese ancestry cases, 8,246 Han Chinese ancestry controls	NR [at least 493955] (imputed)	3	systemic lupus erythematosus	http://www.ebi.ac.uk/efo/EFO_0002690	GCST005754	Genome-wide genotyping array
2019-09-20	26278503	Huang C	2015-11-01	Gastroenterology	www.ncbi.nlm.nih.gov/pubmed/26278503	Characterization of genetic loci that affect susceptibility to inflammatory bowel diseases in African Americans.	Inflammatory bowel disease	1,511 African American cases, 1,797 African American controls	NA	Illumina [130241]	3	inflammatory bowel disease	http://www.ebi.ac.uk/efo/EFO_0003767	GCST008731	Targeted genotyping array [Immunochip]
2019-09-20	26278503	Huang C	2015-11-01	Gastroenterology	www.ncbi.nlm.nih.gov/pubmed/26278503	Characterization of genetic loci that affect susceptibility to inflammatory bowel diseases in African Americans.	Crohn's disease	1,088 African American cases, 1,797 African American controls	NA	Illumina [130241]	1	Crohn's disease	http://www.ebi.ac.uk/efo/EFO_0000384	GCST008730	Targeted genotyping array [ImmunoChip]
2019-09-20	26278503	Huang C	2015-11-01	Gastroenterology	www.ncbi.nlm.nih.gov/pubmed/26278503	Characterization of genetic loci that affect susceptibility to inflammatory bowel diseases in African Americans.	Ulcerative colitis	361 African American cases, 1,797 African American controls	NA	Illumina [130241]	2	ulcerative colitis	http://www.ebi.ac.uk/efo/EFO_0000729	GCST008732	Targeted genotyping array [Immunochip]
2018-04-25	24076602	Beecham AH	2013-11-01	Nat Genet	www.ncbi.nlm.nih.gov/pubmed/24076602	Analysis of immune-related loci identifies 48 new susceptibility variants for multiple sclerosis.	Multiple sclerosis	14,498 European ancestry cases, 24,091 European ancestry controls	14,802 European ancestry cases, 26,703 European ancestry controls	Illumina [161311]	126	multiple sclerosis	http://purl.obolibrary.org/obo/MONDO_0005301	GCST005531	Targeted genotyping array [ImmunoChip]
2018-07-12	28779025	Alberts R	2017-08-04	Gut	www.ncbi.nlm.nih.gov/pubmed/28779025	Genetic association analysis identifies variants associated with disease progression in primary sclerosing cholangitis.	Autoimmune hepatitis in primary sclerosing cholangitis	107 European ancestry cases, 3,159 European ancestry controls	NA	Illumina [130422] (imputed)	3	Autoimmune Hepatitis	http://www.ebi.ac.uk/efo/EFO_0005676	GCST005853	Targeted genotyping array [ImmunoChip]
2016-07-15	27186693	Aydin-Son Y	2015-07-01	Turk J Pediatr	www.ncbi.nlm.nih.gov/pubmed/27186693	Systems-level analysis of genome wide association study results for a pilot juvenile idiopathic arthritis family study.	Arthritis (juvenile idiopathic)	13 Caucasian Eastern Mediterranean ancestry oligoarticular case-parent trios, 13 Caucasian Eastern Mediterranean ancestry rheumatoid factor negative polyarticular case-parent trios	NA	Affymetrix [249676]	0	juvenile idiopathic arthritis	http://www.ebi.ac.uk/efo/EFO_0002609	GCST003011	Genome-wide genotyping array
2017-05-12	28045058	Kim SW	2017-01-03	Sci Rep	www.ncbi.nlm.nih.gov/pubmed/28045058	Identification of genetic susceptibility loci for intestinal Behçet's disease.	Behcet's disease	99 Korean ancestry cases with intestinal involvement, 100 Korean ancestry cases without intestinal involvement, 597 Korean ancestry controls.	196 Korean ancestry cases with intestinal involvement, 138 Korean ancestry cases without intestinal involvement, 391 Korean ancestry controls.	Affymetrix [5418765] (imputed)	0	Behcet's syndrome	http://www.ebi.ac.uk/efo/EFO_0003780	GCST004019	Genome-wide genotyping array
2017-02-10	27569725	Yang SK	2016-08-25	Gastroenterology	www.ncbi.nlm.nih.gov/pubmed/27569725	Identification of Loci at 1q21 and 16q23 That Affect Susceptibility to Inflammatory Bowel Disease in Koreans.	Inflammatory bowel disease	1,505 Korean ancestry cases, 4,041 Korean ancestry controls	1,989 Korean ancestry cases, 3,491 Korean ancestry controls	Illumina [522285]	15	inflammatory bowel disease	http://www.ebi.ac.uk/efo/EFO_0003767	GCST003602	Genome-wide genotyping array
2018-05-08	23143596	Eyre S	2012-12-01	Nat Genet	www.ncbi.nlm.nih.gov/pubmed/23143596	High-density genetic mapping identifies new susceptibility loci for rheumatoid arthritis.	Rheumatoid arthritis	up to 13,838 European ancestry cases, up to 33,742 European ancestry controls	NA	Illumina [129464] (imputed)	50	rheumatoid arthritis	http://www.ebi.ac.uk/efo/EFO_0000685	GCST005569	Genome-wide genotyping array, Targeted genotyping array [ImmunoChip]
2018-05-08	23143596	Eyre S	2012-12-01	Nat Genet	www.ncbi.nlm.nih.gov/pubmed/23143596	High-density genetic mapping identifies new susceptibility loci for rheumatoid arthritis.	Rheumatoid arthritis (ACPA-negative)	3,297 European ancestry cases, 15,870 European ancestry controls	NA	Illumina [129464]	2	rheumatoid arthritis	http://www.ebi.ac.uk/efo/EFO_0000685	GCST005567	Targeted genotyping array [ImmunoChip]
2018-05-08	23143596	Eyre S	2012-12-01	Nat Genet	www.ncbi.nlm.nih.gov/pubmed/23143596	High-density genetic mapping identifies new susceptibility loci for rheumatoid arthritis.	Rheumatoid arthritis (ACPA-positive)	up to 9,585 European ancestry cases, up to 33,742 European ancestry controls	NA	Illumina [129464] (imputed)	56	rheumatoid arthritis	http://www.ebi.ac.uk/efo/EFO_0000685	GCST005568	Genome-wide genotyping array, Targeted genotyping array [ImmunoChip]
2019-08-22	26398853	Ye BD	2016-01-01	Inflamm Bowel Dis	www.ncbi.nlm.nih.gov/pubmed/26398853	Identification of Ten Additional Susceptibility Loci for Ulcerative Colitis Through Immunochip Analysis in Koreans.	Ulcerative colitis	705 Korean ancestry cases, 1,178 Korean ancestry controls	980 Korean ancestry cases, 2,694 Korean ancestry controls	Illumina [536821] (imputed)	5	ulcerative colitis	http://www.ebi.ac.uk/efo/EFO_0000729	GCST008483	Targeted genotyping array [ImmunoChip]
2018-08-20	29513936	Haasnoot AJW	2018-03-07	Arthritis Rheumatol	www.ncbi.nlm.nih.gov/pubmed/29513936	An amino acid motif in HLA-DRβ1 distinguishes patients with uveitis in juvenile idiopathic arthritis.	Arthritis (juvenile idiopathic)	522 European ancestry JIA cases, 398 European ancestry controls	NA	Illumina [10051917] (imputed)	0	juvenile idiopathic arthritis	http://www.ebi.ac.uk/efo/EFO_0002609	GCST006128	Genome-wide genotyping array
2019-02-11	30674883	Jin Y	2019-01-23	Nat Commun	www.ncbi.nlm.nih.gov/pubmed/30674883	Early-onset autoimmune vitiligo associated with an enhancer variant haplotype that upregulates class II HLA expression.	Vitiligo (late onset)	1,467 European ancestry cases, 19,156 European ancestry controls	977 European ancestry cases, 727 European ancestry controls	NR [up to 494043] (imputed)	1	Vitiligo	http://www.ebi.ac.uk/efo/EFO_0004208	GCST007112	Genome-wide genotyping array
2019-02-11	30674883	Jin Y	2019-01-23	Nat Commun	www.ncbi.nlm.nih.gov/pubmed/30674883	Early-onset autoimmune vitiligo associated with an enhancer variant haplotype that upregulates class II HLA expression.	Vitiligo (early onset)	704 European ancestry cases, 9,031 European ancestry controls	375 European ancestry cases, 1,455 European ancestry controls	NR [up to 494043] (imputed)	2	Vitiligo	http://www.ebi.ac.uk/efo/EFO_0004208	GCST007111	Genome-wide genotyping array
2017-07-04	28445677	Steri M	2017-04-27	N Engl J Med	www.ncbi.nlm.nih.gov/pubmed/28445677	Overexpression of the Cytokine BAFF and Autoimmunity Risk.	Multiple sclerosis	2,273 Sardinian cases, 2,148 Sardinian controls	6,840 European ancestry cases, 661 Sardinian cases, 3,176 cases, 6,044 European ancestry controls, 1,244 Sardinian controls, 2,958 controls	Affymetrix [~ 12200000] (imputed)	5	multiple sclerosis	http://purl.obolibrary.org/obo/MONDO_0005301	GCST004290	Genome-wide genotyping array
2018-04-25	23749187	Cortes A	2013-07-01	Nat Genet	www.ncbi.nlm.nih.gov/pubmed/23749187	Identification of multiple risk variants for ankylosing spondylitis through high-density genotyping of immune-related loci.	Ankylosing spondylitis	9,069 European ancestry cases, 1,550 East Asian ancestry cases, 13,578 European ancestry controls, 1,567 East Asian ancestry controls	NA	Illumina [128935]	70	ankylosing spondylitis	http://www.ebi.ac.uk/efo/EFO_0003898	GCST005529	Targeted genotyping array [ImmunoChip]
2018-04-25	23749187	Cortes A	2013-07-01	Nat Genet	www.ncbi.nlm.nih.gov/pubmed/23749187	Identification of multiple risk variants for ankylosing spondylitis through high-density genotyping of immune-related loci.	Ankylosing spondylitis (SNP x SNP interaction)	9,069 European ancestry cases, 13,578 European ancestry controls	NA	Illumina [128935]	2	ankylosing spondylitis	http://www.ebi.ac.uk/efo/EFO_0003898	GCST005530	Targeted genotyping array [ImmunoChip]
2016-09-23	26502338	Bentham J	2015-10-26	Nat Genet	www.ncbi.nlm.nih.gov/pubmed/26502338	Genetic association analyses implicate aberrant regulation of innate and adaptive immunity genes in the pathogenesis of systemic lupus erythematosus.	Systemic lupus erythematosus	5,201 European ancestry cases, 9,066 European ancestry controls	NA	Illumina [> 644674] (imputed)	47	systemic lupus erythematosus	http://www.ebi.ac.uk/efo/EFO_0002690	GCST003156	Genome-wide genotyping array
2016-09-23	26502338	Bentham J	2015-10-26	Nat Genet	www.ncbi.nlm.nih.gov/pubmed/26502338	Genetic association analyses implicate aberrant regulation of innate and adaptive immunity genes in the pathogenesis of systemic lupus erythematosus.	Systemic lupus erythematosus	5,201 European ancestry cases, 9,066 European ancestry controls	2,018 European ancestry cases, 6,925 European ancestry controls	Illumina [644674]	53	systemic lupus erythematosus	http://www.ebi.ac.uk/efo/EFO_0002690	GCST003155	Genome-wide genotyping array
2019-12-11	31719529	Lyons PA	2019-11-12	Nat Commun	www.ncbi.nlm.nih.gov/pubmed/31719529	Genome-wide association study of eosinophilic granulomatosis with polyangiitis reveals genomic loci stratified by ANCA status.	Eosinophilic granulomatosis with polyangiitis (MPO-ANCA positive)	159 European ancestry cases, 6,688 European ancestry controls	43 European and unknown ancestry cases, 121 European and unknown ancestry controls	Affymetrix [9246221] (imputed)	2	Churg-Strauss syndrome	http://www.ebi.ac.uk/efo/EFO_0007208	GCST009248	Genome-wide genotyping array
2019-12-11	31719529	Lyons PA	2019-11-12	Nat Commun	www.ncbi.nlm.nih.gov/pubmed/31719529	Genome-wide association study of eosinophilic granulomatosis with polyangiitis reveals genomic loci stratified by ANCA status.	Eosinophilic granulomatosis with polyangiitis (ANCA negative)	352 European ancestry cases, 6,688 European ancestry controls	94 European and unknown ancestry cases, 121 European and unknown ancestry controls	Affymetrix [9246221] (imputed)	2	Churg-Strauss syndrome	http://www.ebi.ac.uk/efo/EFO_0007208	GCST009249	Genome-wide genotyping array
2019-12-11	31719529	Lyons PA	2019-11-12	Nat Commun	www.ncbi.nlm.nih.gov/pubmed/31719529	Genome-wide association study of eosinophilic granulomatosis with polyangiitis reveals genomic loci stratified by ANCA status.	Eosinophilic granulomatosis with polyangiitis	534 European ancestry cases, 6,688 European ancestry controls	142 European and unknown ancestry cases, 121 European and unknown ancestry controls	Affymetrix [9246221] (imputed)	4	Churg-Strauss syndrome	http://www.ebi.ac.uk/efo/EFO_0007208	GCST009250	Genome-wide genotyping array
2019-07-05	30230522	Zhang S	2018-09-19	Br J Dermatol	www.ncbi.nlm.nih.gov/pubmed/30230522	Subtype-Specific Inherited Predisposition to Pemphigus in Chinese Population.	Pemphigus foliaceus	72 Chinese ancestry cases, 501 Chinese ancestry controls	32 Chinese ancestry cases, 604 Chinese ancestry controls	Affymetrix [416397]	0	pemphigus foliaceus	http://www.ebi.ac.uk/efo/EFO_0008601	GCST008067	Genome-wide genotyping array
2019-07-05	30230522	Zhang S	2018-09-19	Br J Dermatol	www.ncbi.nlm.nih.gov/pubmed/30230522	Subtype-Specific Inherited Predisposition to Pemphigus in Chinese Population.	Pemphigus	350 Chinese ancestry cases, 501 Chinese ancestry controls	146 Chinese ancestry cases, 604 Chinese ancestry controls	Affymetrix [416397]	2	pemphigus	http://www.ebi.ac.uk/efo/EFO_1000749	GCST008069	Genome-wide genotyping array
2019-07-05	30230522	Zhang S	2018-09-19	Br J Dermatol	www.ncbi.nlm.nih.gov/pubmed/30230522	Subtype-Specific Inherited Predisposition to Pemphigus in Chinese Population.	Pemphigus vulgaris	255 Chinese ancestry cases, 501 Chinese ancestry controls	110 Chinese ancestry cases, 604 Chinese ancestry controls	Affymetrix [416397]	2	pemphigus vulgaris	http://www.ebi.ac.uk/efo/EFO_0004719	GCST008068	Genome-wide genotyping array
2019-01-25	30423114	Laufer VA	2018-11-13	Hum Mol Genet	www.ncbi.nlm.nih.gov/pubmed/30423114	Genetic Influences on Susceptibility to Rheumatoid Arthritis in African-Americans.	Rheumatoid arthritis	916 African American cases, 1,392 African American controls,	4,873 East Asian ancestry cases, 17,641 East Asian ancestry controls, 19,234 European ancestry cases, 61,654 European ancestry controls	Illumina [8380626] (imputed)	190	rheumatoid arthritis	http://www.ebi.ac.uk/efo/EFO_0000685	GCST006959	Genome-wide genotyping array
2019-02-26	30500874	Kakuta Y	2018-11-29	J Crohns Colitis	www.ncbi.nlm.nih.gov/pubmed/30500874	A genome-wide association study identifying RAP1A as a novel susceptibility gene for Crohn's disease in Japanese individuals.	Crohn's disease	713 Japanese ancestry cases, 2,083 Japanese ancestry controls	770 Japanese ancestry cases, 852 Japanese ancestry controls	NR [4335144] (imputed)	9	Crohn's disease	http://www.ebi.ac.uk/efo/EFO_0000384	GCST007216	Genome-wide genotyping array
2019-08-22	25489960	Yang SK	2015-01-01	Inflamm Bowel Dis	www.ncbi.nlm.nih.gov/pubmed/25489960	Immunochip analysis identification of 6 additional susceptibility loci for Crohn's disease in Koreans.	Crohn's disease	722 Korean ancestry cases, 461 Korean ancestry controls	948 Korean ancestry cases, 977 Korean ancestry controls	Illumina [549616] (imputed)	6	Crohn's disease	http://www.ebi.ac.uk/efo/EFO_0000384	GCST008485	Targeted genotyping array [ImmunoChip]
2019-04-17	30392061	Orlova E	2018-11-03	Hum Genet	www.ncbi.nlm.nih.gov/pubmed/30392061	Genetic association and differential expression of PITX2 with acute appendicitis.	Appendicitis	18,773 European ancestry cases, 114,907 European ancestry controls	59 European ancestry cases, 607 European ancestry controls, 7,267 Icelandic ancestry cases, 327,134 Icelandic ancestry controls, 1,139 Dutch ancestry cases, 4,587 Dutch ancestry controls	Illumina [NR] (imputed)	1	appendicitis	http://www.ebi.ac.uk/efo/EFO_0007149	GCST007595	Genome-wide genotyping array
2017-09-26	27723757	Jin Y	2016-11-01	Nat Genet	www.ncbi.nlm.nih.gov/pubmed/27723757	Genome-wide association studies of autoimmune vitiligo identify 23 new risk loci and highlight key pathways and regulatory variants.	Vitiligo	2,853 European ancestry cases and 37,405 European ancestry controls	1,827 European ancestry cases and 2,181 European ancestry controls	Illumina [8966411] (imputed)	57	Vitiligo	http://www.ebi.ac.uk/efo/EFO_0004208	GCST004785	Genome-wide genotyping array
2017-10-09	19838195	Gateva V	2009-11-01	Nat Genet	www.ncbi.nlm.nih.gov/pubmed/19838195	A large-scale replication study identifies TNIP1, PRDM1, JAZF1, UHRF1BP1 and IL10 as risk loci for systemic lupus erythematosus.	Systemic lupus erythematosus	1,310 European ancestry cases, 7,859 European ancestry controls	1,963 European ancestry cases, 4,329 European ancestry controls	Illumina [~ 2100000] (imputed)	41	systemic lupus erythematosus	http://www.ebi.ac.uk/efo/EFO_0002690	GCST004867	Genome-wide genotyping array
2016-10-14	26606652	Alarcon-Riquelme ME	2015-11-25	Arthritis Rheumatol	www.ncbi.nlm.nih.gov/pubmed/26606652	Genome-Wide Association Study in an Amerindian Ancestry Population Reveals Novel Systemic Lupus Erythematosus Risk Loci and the Role of European Admixture.	Systemic lupus erythematosus	862 Native American ancestry-enriched North American cases, 531 Native American ancestry-enriched South American cases, 1,973 Native American ancestry-enriched North American controls, 344 Native American ancestry-enriched South American controls	NA	Illumina [580483] (imputed)	40	systemic lupus erythematosus	http://www.ebi.ac.uk/efo/EFO_0002690	GCST003252	Genome-wide genotyping array

## Sheet: Table S4
Suppl. Table S4: GWAS associations from the GWAS catalog, i.e. dbSNP variant ID with risk allele ("STRONGEST SNP-RISK ALLELE") with ist position ("REGION","CHR_ID","CHR_POS") and ist association p-value ("P-VALUE") and ist effect strength as odds ratio (OR) or regression beta ("OR or BETA"). Further, information on the study and publication is given as well as on genes that are closest ("MAPPED_G…
DATE ADDED TO CATALOG	PUBMEDID	FIRST AUTHOR	DATE	JOURNAL	LINK	STUDY	DISEASE/TRAIT	INITIAL SAMPLE SIZE	REPLICATION SAMPLE SIZE	REGION	CHR_ID	CHR_POS	REPORTED GENE(S)	MAPPED_GENE	UPSTREAM_GENE_ID	DOWNSTREAM_GENE_ID	SNP_GENE_IDS	UPSTREAM_GENE_DISTANCE	DOWNSTREAM_GENE_DISTANCE	STRONGEST SNP-RISK ALLELE	SNPS	MERGED	SNP_ID_CURRENT	CONTEXT	INTERGENIC	RISK ALLELE FREQUENCY	P-VALUE	PVALUE_MLOG	P-VALUE (TEXT)	OR or BETA	95% CI (TEXT)	PLATFORM [SNPS PASSING QC]	CNV	MAPPED_TRAIT	MAPPED_TRAIT_URI	STUDY ACCESSION	GENOTYPING TECHNOLOGY
2020-04-20	24326010	Xavier JM	2013-12-10	Ann Rheum Dis	www.ncbi.nlm.nih.gov/pubmed/24326010	FUT2: filling the gap between genes and environment in Behçet's disease?	Behcet's disease	292 Iranian ancestry cases, 294 Iranian ancestry controls	684 Iranian ancestry cases, 532 Iranian ancestry controls, 1,215 Turkish ancestry cases, 1,278 Turkish ancestry controls	6p21.33	6	31372381	HLA-B	RNU6-283P - FGFR3P1	ENSG00000201658	ENSG00000230994		2141	5038	rs9266490-G	rs9266490	0	9266490	intron_variant	1	0.279	2E-44	43.69897000433602	(Greater Middle Eastern)	2.73	[2.35-3.17]	Affymetrix [868254]	N	Behcet's syndrome	http://www.ebi.ac.uk/efo/EFO_0003780	GCST009887	Genome-wide genotyping array
2020-04-20	24326010	Xavier JM	2013-12-10	Ann Rheum Dis	www.ncbi.nlm.nih.gov/pubmed/24326010	FUT2: filling the gap between genes and environment in Behçet's disease?	Behcet's disease	292 Iranian ancestry cases, 294 Iranian ancestry controls	684 Iranian ancestry cases, 532 Iranian ancestry controls, 1,215 Turkish ancestry cases, 1,278 Turkish ancestry controls	19q13.33	19	48703205	FUT2	FUT2			ENSG00000176920			rs681343-T	rs681343	0	681343	stop_gained	0	0.435	5E-9	8.301029995663981		1.3	[1.19-1.41]	Affymetrix [868254]	N	Behcet's syndrome	http://www.ebi.ac.uk/efo/EFO_0003780	GCST009887	Genome-wide genotyping array
2020-02-10	31604244	International Multiple Sclerosis Genetics Consortium	2019-09-01	Science	www.ncbi.nlm.nih.gov/pubmed/31604244	Multiple sclerosis genomic map implicates peripheral immune cells and microglia in susceptibility.	Multiple sclerosis	14,802 European and unknown ancestry cases, 26,703 European and unknown ancestry controls	32,627 European and unknown ancestry cases, 41,672 European and unknown ancestry controls	2q23.3	2	150787689	LOC101929282							rs962052-C	rs962052	0	962052	intergenic_variant	1	NR	8E-9	8.096910013008056		1.0628	NR	Affymetrix, Illumina [8278136] (imputed)	N	multiple sclerosis	http://purl.obolibrary.org/obo/MONDO_0005301	GCST009597	Genome-wide genotyping array
2020-02-10	31604244	International Multiple Sclerosis Genetics Consortium	2019-09-01	Science	www.ncbi.nlm.nih.gov/pubmed/31604244	Multiple sclerosis genomic map implicates peripheral immune cells and microglia in susceptibility.	Multiple sclerosis	14,802 European and unknown ancestry cases, 26,703 European and unknown ancestry controls	32,627 European and unknown ancestry cases, 41,672 European and unknown ancestry controls				PVT1							chr8:129011095-C	chr8:129011095	0			1	NR	7E-8	7.154901959985743		1.0632	NR	Affymetrix, Illumina [8278136] (imputed)	N	multiple sclerosis	http://purl.obolibrary.org/obo/MONDO_0005301	GCST009597	Genome-wide genotyping array
2020-02-10	31604244	International Multiple Sclerosis Genetics Consortium	2019-09-01	Science	www.ncbi.nlm.nih.gov/pubmed/31604244	Multiple sclerosis genomic map implicates peripheral immune cells and microglia in susceptibility.	Multiple sclerosis	14,802 European and unknown ancestry cases, 26,703 European and unknown ancestry controls	32,627 European and unknown ancestry cases, 41,672 European and unknown ancestry controls	8q24.3	8	143912625	EPPK1	EPPK1 - PLEC	ENSG00000261150	ENSG00000178209		34158	2528	rs3923387-T	rs3923387	0	3923387	regulatory_region_variant	1	NR	2E-8	7.698970004336019		1.0639	NR	Affymetrix, Illumina [8278136] (imputed)	N	multiple sclerosis	http://purl.obolibrary.org/obo/MONDO_0005301	GCST009597	Genome-wide genotyping array
2020-02-10	31604244	International Multiple Sclerosis Genetics Consortium	2019-09-01	Science	www.ncbi.nlm.nih.gov/pubmed/31604244	Multiple sclerosis genomic map implicates peripheral immune cells and microglia in susceptibility.	Multiple sclerosis	14,802 European and unknown ancestry cases, 26,703 European and unknown ancestry controls	32,627 European and unknown ancestry cases, 41,672 European and unknown ancestry controls	12q24.12	12	111446804	SH2B3	ATXN2, SH2B3			ENSG00000204842, ENSG00000111252			rs3184504-T	rs3184504	0	3184504	missense_variant	0	NR	4E-11	10.397940008672037		1.0643	NR	Affymetrix, Illumina [8278136] (imputed)	N	multiple sclerosis	http://purl.obolibrary.org/obo/MONDO_0005301	GCST009597	Genome-wide genotyping array
2020-02-10	31604244	International Multiple Sclerosis Genetics Consortium	2019-09-01	Science	www.ncbi.nlm.nih.gov/pubmed/31604244	Multiple sclerosis genomic map implicates peripheral immune cells and microglia in susceptibility.	Multiple sclerosis	14,802 European and unknown ancestry cases, 26,703 European and unknown ancestry controls	32,627 European and unknown ancestry cases, 41,672 European and unknown ancestry controls	10q21.2	10	62663656	ZNF365	NA - ALDH7A1P4		ENSG00000234489			77552	rs34299154-C	rs34299154	0	34299154	intron_variant	1	NR	5E-7	6.301029995663981		1.0644	NR	Affymetrix, Illumina [8278136] (imputed)	N	multiple sclerosis	http://purl.obolibrary.org/obo/MONDO_0005301	GCST009597	Genome-wide genotyping array
2020-02-10	31604244	International Multiple Sclerosis Genetics Consortium	2019-09-01	Science	www.ncbi.nlm.nih.gov/pubmed/31604244	Multiple sclerosis genomic map implicates peripheral immune cells and microglia in susceptibility.	Multiple sclerosis	14,802 European and unknown ancestry cases, 26,703 European and unknown ancestry controls	32,627 European and unknown ancestry cases, 41,672 European and unknown ancestry controls	22q12.3	22	36914912	CSF2RB	CSF2RB			ENSG00000100368			rs5756405-A	rs5756405	0	5756405	intron_variant	0	NR	5E-11	10.301029995663981		1.0645	NR	Affymetrix, Illumina [8278136] (imputed)	N	multiple sclerosis	http://purl.obolibrary.org/obo/MONDO_0005301	GCST009597	Genome-wide genotyping array
2020-02-10	31604244	International Multiple Sclerosis Genetics Consortium	2019-09-01	Science	www.ncbi.nlm.nih.gov/pubmed/31604244	Multiple sclerosis genomic map implicates peripheral immune cells and microglia in susceptibility.	Multiple sclerosis	14,802 European and unknown ancestry cases, 26,703 European and unknown ancestry controls	32,627 European and unknown ancestry cases, 41,672 European and unknown ancestry controls				ZNF217							chr20:52210360-G	chr20:52210360	0			1	NR	2E-7	6.698970004336019		1.0646	NR	Affymetrix, Illumina [8278136] (imputed)	N	multiple sclerosis	http://purl.obolibrary.org/obo/MONDO_0005301	GCST009597	Genome-wide genotyping array
2020-02-10	31604244	International Multiple Sclerosis Genetics Consortium	2019-09-01	Science	www.ncbi.nlm.nih.gov/pubmed/31604244	Multiple sclerosis genomic map implicates peripheral immune cells and microglia in susceptibility.	Multiple sclerosis	14,802 European and unknown ancestry cases, 26,703 European and unknown ancestry controls	32,627 European and unknown ancestry cases, 41,672 European and unknown ancestry controls	3q13.2	3	113552210	SIDT1	SIDT1			ENSG00000072858			rs7620803-T	rs7620803	0	7620803	intron_variant	0	NR	7E-7	6.154901959985743		1.0648	NR	Affymetrix, Illumina [8278136] (imputed)	N	multiple sclerosis	http://purl.obolibrary.org/obo/MONDO_0005301	GCST009597	Genome-wide genotyping array
2020-02-10	31604244	International Multiple Sclerosis Genetics Consortium	2019-09-01	Science	www.ncbi.nlm.nih.gov/pubmed/31604244	Multiple sclerosis genomic map implicates peripheral immune cells and microglia in susceptibility.	Multiple sclerosis	14,802 European and unknown ancestry cases, 26,703 European and unknown ancestry controls	32,627 European and unknown ancestry cases, 41,672 European and unknown ancestry controls	17q25.1	17	75339695	GRB2	GRB2			ENSG00000177885			rs9900529-C	rs9900529	0	9900529	intron_variant	0	NR	5E-8	7.301029995663981		1.0648	NR	Affymetrix, Illumina [8278136] (imputed)	N	multiple sclerosis	http://purl.obolibrary.org/obo/MONDO_0005301	GCST009597	Genome-wide genotyping array
2020-02-10	31604244	International Multiple Sclerosis Genetics Consortium	2019-09-01	Science	www.ncbi.nlm.nih.gov/pubmed/31604244	Multiple sclerosis genomic map implicates peripheral immune cells and microglia in susceptibility.	Multiple sclerosis	14,802 European and unknown ancestry cases, 26,703 European and unknown ancestry controls	32,627 European and unknown ancestry cases, 41,672 European and unknown ancestry controls	22q12.2	22	31226553	LIMK2	LIMK2			ENSG00000182541			rs4820955-A	rs4820955	0	4820955	intron_variant	0	NR	1E-8	8.0		1.0652	NR	Affymetrix, Illumina [8278136] (imputed)	N	multiple sclerosis	http://purl.obolibrary.org/obo/MONDO_0005301	GCST009597	Genome-wide genotyping array
2020-02-10	31604244	International Multiple Sclerosis Genetics Consortium	2019-09-01	Science	www.ncbi.nlm.nih.gov/pubmed/31604244	Multiple sclerosis genomic map implicates peripheral immune cells and microglia in susceptibility.	Multiple sclerosis	14,802 European and unknown ancestry cases, 26,703 European and unknown ancestry controls	32,627 European and unknown ancestry cases, 41,672 European and unknown ancestry controls	6q22.33	6	127958959	THEMIS	THEMIS - PTPRK	ENSG00000275122	ENSG00000273993		40328	9826	rs802730-T	rs802730	0	802730	intergenic_variant	1	NR	1E-9	9.0		1.0653	NR	Affymetrix, Illumina [8278136] (imputed)	N	multiple sclerosis	http://purl.obolibrary.org/obo/MONDO_0005301	GCST009597	Genome-wide genotyping array
2020-02-10	31604244	International Multiple Sclerosis Genetics Consortium	2019-09-01	Science	www.ncbi.nlm.nih.gov/pubmed/31604244	Multiple sclerosis genomic map implicates peripheral immune cells and microglia in susceptibility.	Multiple sclerosis	14,802 European and unknown ancestry cases, 26,703 European and unknown ancestry controls	32,627 European and unknown ancestry cases, 41,672 European and unknown ancestry controls	4q32.2	4	163572655	MARCH1	MARCHF1			ENSG00000145416			rs72989863-G	rs72989863	0	72989863	intron_variant	0	NR	6E-9	8.221848749616356		1.066	NR	Affymetrix, Illumina [8278136] (imputed)	N	multiple sclerosis	http://purl.obolibrary.org/obo/MONDO_0005301	GCST009597	Genome-wide genotyping array
2020-02-10	31604244	International Multiple Sclerosis Genetics Consortium	2019-09-01	Science	www.ncbi.nlm.nih.gov/pubmed/31604244	Multiple sclerosis genomic map implicates peripheral immune cells and microglia in susceptibility.	Multiple sclerosis	14,802 European and unknown ancestry cases, 26,703 European and unknown ancestry controls	32,627 European and unknown ancestry cases, 41,672 European and unknown ancestry controls	7q36.1	7	150676640	GIMAP6	GIMAP6 - GIMAP2	ENSG00000133561	ENSG00000106560		43992	9057	rs11762408-C	rs11762408	0	11762408	intergenic_variant	1	NR	1E-6	6.0		1.0665	NR	Affymetrix, Illumina [8278136] (imputed)	N	multiple sclerosis	http://purl.obolibrary.org/obo/MONDO_0005301	GCST009597	Genome-wide genotyping array
2020-02-10	31604244	International Multiple Sclerosis Genetics Consortium	2019-09-01	Science	www.ncbi.nlm.nih.gov/pubmed/31604244	Multiple sclerosis genomic map implicates peripheral immune cells and microglia in susceptibility.	Multiple sclerosis	14,802 European and unknown ancestry cases, 26,703 European and unknown ancestry controls	32,627 European and unknown ancestry cases, 41,672 European and unknown ancestry controls	3q28	3	188269836	LPP	LPP			ENSG00000145012			rs13066789-C	rs13066789	0	13066789	intron_variant	0	NR	1E-8	8.0		1.0666	NR	Affymetrix, Illumina [8278136] (imputed)	N	multiple sclerosis	http://purl.obolibrary.org/obo/MONDO_0005301	GCST009597	Genome-wide genotyping array
2020-02-10	31604244	International Multiple Sclerosis Genetics Consortium	2019-09-01	Science	www.ncbi.nlm.nih.gov/pubmed/31604244	Multiple sclerosis genomic map implicates peripheral immune cells and microglia in susceptibility.	Multiple sclerosis	14,802 European and unknown ancestry cases, 26,703 European and unknown ancestry controls	32,627 European and unknown ancestry cases, 41,672 European and unknown ancestry controls	5q21.2	5	104354615	NUDT12	LINC02163			ENSG00000251026			rs1442118-A	rs1442118	0	1442118	intron_variant	0	NR	8E-6	5.096910013008056		1.0668	NR	Affymetrix, Illumina [8278136] (imputed)	N	multiple sclerosis	http://purl.obolibrary.org/obo/MONDO_0005301	GCST009597	Genome-wide genotyping array
2020-02-10	31604244	International Multiple Sclerosis Genetics Consortium	2019-09-01	Science	www.ncbi.nlm.nih.gov/pubmed/31604244	Multiple sclerosis genomic map implicates peripheral immune cells and microglia in susceptibility.	Multiple sclerosis	14,802 European and unknown ancestry cases, 26,703 European and unknown ancestry controls	32,627 European and unknown ancestry cases, 41,672 European and unknown ancestry controls	2q24.2	2	162105535	DPP4	EIF3EP2 - GCG	ENSG00000224674	ENSG00000115263		15463	37347	rs2052401-C	rs2052401	0	2052401	intergenic_variant	1	NR	2E-7	6.698970004336019		1.0669	NR	Affymetrix, Illumina [8278136] (imputed)	N	multiple sclerosis	http://purl.obolibrary.org/obo/MONDO_0005301	GCST009597	Genome-wide genotyping array
2020-02-10	31604244	International Multiple Sclerosis Genetics Consortium	2019-09-01	Science	www.ncbi.nlm.nih.gov/pubmed/31604244	Multiple sclerosis genomic map implicates peripheral immune cells and microglia in susceptibility.	Multiple sclerosis	14,802 European and unknown ancestry cases, 26,703 European and unknown ancestry controls	32,627 European and unknown ancestry cases, 41,672 European and unknown ancestry controls	10q22.2	10	73894042	CAMK2G	CAMK2G - PLAU	ENSG00000148660	ENSG00000122861		19451	15135	rs17741873-G	rs17741873	0	17741873	intergenic_variant	1	NR	5E-8	7.301029995663981		1.0676	NR	Affymetrix, Illumina [8278136] (imputed)	N	multiple sclerosis	http://purl.obolibrary.org/obo/MONDO_0005301	GCST009597	Genome-wide genotyping array
2020-02-10	31604244	International Multiple Sclerosis Genetics Consortium	2019-09-01	Science	www.ncbi.nlm.nih.gov/pubmed/31604244	Multiple sclerosis genomic map implicates peripheral immune cells and microglia in susceptibility.	Multiple sclerosis	14,802 European and unknown ancestry cases, 26,703 European and unknown ancestry controls	32,627 European and unknown ancestry cases, 41,672 European and unknown ancestry controls	2p14	2	65434709	SPRED2	SPRED2 - DNAJB12P1	ENSG00000198369	ENSG00000237979		2072	66284	rs13385171-C	rs13385171	0	13385171	regulatory_region_variant	1	NR	3E-11	10.522878745280337		1.0679	NR	Affymetrix, Illumina [8278136] (imputed)	N	multiple sclerosis	http://purl.obolibrary.org/obo/MONDO_0005301	GCST009597	Genome-wide genotyping array
2020-02-10	31604244	International Multiple Sclerosis Genetics Consortium	2019-09-01	Science	www.ncbi.nlm.nih.gov/pubmed/31604244	Multiple sclerosis genomic map implicates peripheral immune cells and microglia in susceptibility.	Multiple sclerosis	14,802 European and unknown ancestry cases, 26,703 European and unknown ancestry controls	32,627 European and unknown ancestry cases, 41,672 European and unknown ancestry controls	11q13.1	11	64327706	PRDX5	PRDX5 - CCDC88B	ENSG00000126432	ENSG00000168071		5895	12498	rs11231749-C	rs11231749	0	11231749	intron_variant	1	NR	1E-11	11.0		1.0681	NR	Affymetrix, Illumina [8278136] (imputed)	N	multiple sclerosis	http://purl.obolibrary.org/obo/MONDO_0005301	GCST009597	Genome-wide genotyping array
2020-02-10	31604244	International Multiple Sclerosis Genetics Consortium	2019-09-01	Science	www.ncbi.nlm.nih.gov/pubmed/31604244	Multiple sclerosis genomic map implicates peripheral immune cells and microglia in susceptibility.	Multiple sclerosis	14,802 European and unknown ancestry cases, 26,703 European and unknown ancestry controls	32,627 European and unknown ancestry cases, 41,672 European and unknown ancestry controls	5p15.33	5	1283640	TERT	TERT			ENSG00000164362			rs72709458-T	rs72709458	0	72709458	intron_variant	0	NR	7E-7	6.154901959985743		1.0683	NR	Affymetrix, Illumina [8278136] (imputed)	N	multiple sclerosis	http://purl.obolibrary.org/obo/MONDO_0005301	GCST009597	Genome-wide genotyping array
2020-02-10	31604244	International Multiple Sclerosis Genetics Consortium	2019-09-01	Science	www.ncbi.nlm.nih.gov/pubmed/31604244	Multiple sclerosis genomic map implicates peripheral immune cells and microglia in susceptibility.	Multiple sclerosis	14,802 European and unknown ancestry cases, 26,703 European and unknown ancestry controls	32,627 European and unknown ancestry cases, 41,672 European and unknown ancestry controls	2q31.3	2	181106510	UBE2E3	LINC01934			ENSG00000234663			rs6433892-A	rs6433892	0	6433892	intron_variant	0	NR	1E-6	6.0		1.0689	NR	Affymetrix, Illumina [8278136] (imputed)	N	multiple sclerosis	http://purl.obolibrary.org/obo/MONDO_0005301	GCST009597	Genome-wide genotyping array
2020-02-10	31604244	International Multiple Sclerosis Genetics Consortium	2019-09-01	Science	www.ncbi.nlm.nih.gov/pubmed/31604244	Multiple sclerosis genomic map implicates peripheral immune cells and microglia in susceptibility.	Multiple sclerosis	14,802 European and unknown ancestry cases, 26,703 European and unknown ancestry controls	32,627 European and unknown ancestry cases, 41,672 European and unknown ancestry controls	1q32.2	1	207692807	CR1L	CR1L			ENSG00000197721			rs7525478-T	rs7525478	0	7525478	intron_variant	0	NR	1E-7	7.0		1.0697	NR	Affymetrix, Illumina [8278136] (imputed)	N	multiple sclerosis	http://purl.obolibrary.org/obo/MONDO_0005301	GCST009597	Genome-wide genotyping array
2020-02-10	31604244	International Multiple Sclerosis Genetics Consortium	2019-09-01	Science	www.ncbi.nlm.nih.gov/pubmed/31604244	Multiple sclerosis genomic map implicates peripheral immune cells and microglia in susceptibility.	Multiple sclerosis	14,802 European and unknown ancestry cases, 26,703 European and unknown ancestry controls	32,627 European and unknown ancestry cases, 41,672 European and unknown ancestry controls	22q12.3	22	36862944	NCF4	NCF4, NCF4, NCF4-AS1, NCF4-AS1			ENSG00000100365, ENSG00000275990, ENSG00000281093, ENSG00000183822			rs760517-C	rs760517	0	760517	intron_variant	0	NR	5E-11	10.301029995663981		1.07	NR	Affymetrix, Illumina [8278136] (imputed)	N	multiple sclerosis	http://purl.obolibrary.org/obo/MONDO_0005301	GCST009597	Genome-wide genotyping array
2020-02-10	31604244	International Multiple Sclerosis Genetics Consortium	2019-09-01	Science	www.ncbi.nlm.nih.gov/pubmed/31604244	Multiple sclerosis genomic map implicates peripheral immune cells and microglia in susceptibility.	Multiple sclerosis	14,802 European and unknown ancestry cases, 26,703 European and unknown ancestry controls	32,627 European and unknown ancestry cases, 41,672 European and unknown ancestry controls	3p22.3	3	33130167	CRTAP	CRTAP			ENSG00000170275			rs4392367-G	rs4392367	0	4392367	intron_variant	0	NR	1E-7	7.0		1.0701	NR	Affymetrix, Illumina [8278136] (imputed)	N	multiple sclerosis	http://purl.obolibrary.org/obo/MONDO_0005301	GCST009597	Genome-wide genotyping array
2020-02-10	31604244	International Multiple Sclerosis Genetics Consortium	2019-09-01	Science	www.ncbi.nlm.nih.gov/pubmed/31604244	Multiple sclerosis genomic map implicates peripheral immune cells and microglia in susceptibility.	Multiple sclerosis	14,802 European and unknown ancestry cases, 26,703 European and unknown ancestry controls	32,627 European and unknown ancestry cases, 41,672 European and unknown ancestry controls	12q22	12	94267677	PLXNC1	PLXNC1			ENSG00000136040			rs61708525-G	rs61708525	0	61708525	intron_variant	0	NR	2E-8	7.698970004336019		1.0702	NR	Affymetrix, Illumina [8278136] (imputed)	N	multiple sclerosis	http://purl.obolibrary.org/obo/MONDO_0005301	GCST009597	Genome-wide genotyping array
2020-02-10	31604244	International Multiple Sclerosis Genetics Consortium	2019-09-01	Science	www.ncbi.nlm.nih.gov/pubmed/31604244	Multiple sclerosis genomic map implicates peripheral immune cells and microglia in susceptibility.	Multiple sclerosis	14,802 European and unknown ancestry cases, 26,703 European and unknown ancestry controls	32,627 European and unknown ancestry cases, 41,672 European and unknown ancestry controls	6p22.3	6	16672529	ATXN1	ATXN1			ENSG00000124788			rs719316-T	rs719316	0	719316	intron_variant	0	NR	2E-13	12.698970004336019		1.0723	NR	Affymetrix, Illumina [8278136] (imputed)	N	multiple sclerosis	http://purl.obolibrary.org/obo/MONDO_0005301	GCST009597	Genome-wide genotyping array
2020-02-10	31604244	International Multiple Sclerosis Genetics Consortium	2019-09-01	Science	www.ncbi.nlm.nih.gov/pubmed/31604244	Multiple sclerosis genomic map implicates peripheral immune cells and microglia in susceptibility.	Multiple sclerosis	14,802 European and unknown ancestry cases, 26,703 European and unknown ancestry controls	32,627 European and unknown ancestry cases, 41,672 European and unknown ancestry controls	8q24.21	8	127163451	PRNCR1	CASC19, PCAT1			ENSG00000254166, ENSG00000253438			rs735542-A	rs735542	0	735542	intron_variant	0	NR	6E-13	12.221848749616356		1.0728	NR	Affymetrix, Illumina [8278136] (imputed)	N	multiple sclerosis	http://purl.obolibrary.org/obo/MONDO_0005301	GCST009597	Genome-wide genotyping array
2020-02-10	31604244	International Multiple Sclerosis Genetics Consortium	2019-09-01	Science	www.ncbi.nlm.nih.gov/pubmed/31604244	Multiple sclerosis genomic map implicates peripheral immune cells and microglia in susceptibility.	Multiple sclerosis	14,802 European and unknown ancestry cases, 26,703 European and unknown ancestry controls	32,627 European and unknown ancestry cases, 41,672 European and unknown ancestry controls	1q23.2	1	160420194	VANGL2	VANGL2			ENSG00000162738			rs3737798-A	rs3737798	0	3737798	intron_variant	0	NR	4E-14	13.397940008672037		1.0741	NR	Affymetrix, Illumina [8278136] (imputed)	N	multiple sclerosis	http://purl.obolibrary.org/obo/MONDO_0005301	GCST009597	Genome-wide genotyping array
2020-02-10	31604244	International Multiple Sclerosis Genetics Consortium	2019-09-01	Science	www.ncbi.nlm.nih.gov/pubmed/31604244	Multiple sclerosis genomic map implicates peripheral immune cells and microglia in susceptibility.	Multiple sclerosis	14,802 European and unknown ancestry cases, 26,703 European and unknown ancestry controls	32,627 European and unknown ancestry cases, 41,672 European and unknown ancestry controls	2q32.3	2	191124630	STAT4	STAT4			ENSG00000138378			rs6738544-C	rs6738544	0	6738544	intron_variant	0	NR	2E-13	12.698970004336019		1.0741	NR	Affymetrix, Illumina [8278136] (imputed)	N	multiple sclerosis	http://purl.obolibrary.org/obo/MONDO_0005301	GCST009597	Genome-wide genotyping array
2020-02-10	31604244	International Multiple Sclerosis Genetics Consortium	2019-09-01	Science	www.ncbi.nlm.nih.gov/pubmed/31604244	Multiple sclerosis genomic map implicates peripheral immune cells and microglia in susceptibility.	Multiple sclerosis	14,802 European and unknown ancestry cases, 26,703 European and unknown ancestry controls	32,627 European and unknown ancestry cases, 41,672 European and unknown ancestry controls	20q13.12	20	43950411	TOX2	TOX2			ENSG00000124191			rs4812772-C	rs4812772	0	4812772	intron_variant	0	NR	6E-9	8.221848749616356		1.0743	NR	Affymetrix, Illumina [8278136] (imputed)	N	multiple sclerosis	http://purl.obolibrary.org/obo/MONDO_0005301	GCST009597	Genome-wide genotyping array
2020-02-10	31604244	International Multiple Sclerosis Genetics Consortium	2019-09-01	Science	www.ncbi.nlm.nih.gov/pubmed/31604244	Multiple sclerosis genomic map implicates peripheral immune cells and microglia in susceptibility.	Multiple sclerosis	14,802 European and unknown ancestry cases, 26,703 European and unknown ancestry controls	32,627 European and unknown ancestry cases, 41,672 European and unknown ancestry controls	2q33.2	2	203768138	CD28	KRT18P39 - NPM1P33	ENSG00000224791	ENSG00000213925		2545	4493	rs12614091-A	rs12614091	0	12614091	intergenic_variant	1	NR	6E-12	11.221848749616356		1.076	NR	Affymetrix, Illumina [8278136] (imputed)	N	multiple sclerosis	http://purl.obolibrary.org/obo/MONDO_0005301	GCST009597	Genome-wide genotyping array
2020-02-10	31604244	International Multiple Sclerosis Genetics Consortium	2019-09-01	Science	www.ncbi.nlm.nih.gov/pubmed/31604244	Multiple sclerosis genomic map implicates peripheral immune cells and microglia in susceptibility.	Multiple sclerosis	14,802 European and unknown ancestry cases, 26,703 European and unknown ancestry controls	32,627 European and unknown ancestry cases, 41,672 European and unknown ancestry controls	2q36.2	2	224942047	DOCK10	DOCK10			ENSG00000135905			rs1857996-C	rs1857996	0	1857996	intron_variant	0	NR	8E-7	6.096910013008056		1.0761	NR	Affymetrix, Illumina [8278136] (imputed)	N	multiple sclerosis	http://purl.obolibrary.org/obo/MONDO_0005301	GCST009597	Genome-wide genotyping array
2020-02-10	31604244	International Multiple Sclerosis Genetics Consortium	2019-09-01	Science	www.ncbi.nlm.nih.gov/pubmed/31604244	Multiple sclerosis genomic map implicates peripheral immune cells and microglia in susceptibility.	Multiple sclerosis	14,802 European and unknown ancestry cases, 26,703 European and unknown ancestry controls	32,627 European and unknown ancestry cases, 41,672 European and unknown ancestry controls	3q26.2	3	169818849	LRRC34	LRRC34 - LRRIQ4	ENSG00000171757	ENSG00000188306		5863	3073	rs10936602-T	rs10936602	0	10936602	intergenic_variant	1	NR	2E-11	10.698970004336019		1.0766	NR	Affymetrix, Illumina [8278136] (imputed)	N	multiple sclerosis	http://purl.obolibrary.org/obo/MONDO_0005301	GCST009597	Genome-wide genotyping array
2020-02-10	31604244	International Multiple Sclerosis Genetics Consortium	2019-09-01	Science	www.ncbi.nlm.nih.gov/pubmed/31604244	Multiple sclerosis genomic map implicates peripheral immune cells and microglia in susceptibility.	Multiple sclerosis	14,802 European and unknown ancestry cases, 26,703 European and unknown ancestry controls	32,627 European and unknown ancestry cases, 41,672 European and unknown ancestry controls	19q13.32	19	47135282	SAE1	SAE1			ENSG00000142230			rs11083862-A	rs11083862	0	11083862	intron_variant	0	NR	2E-9	8.698970004336019		1.0769	NR	Affymetrix, Illumina [8278136] (imputed)	N	multiple sclerosis	http://purl.obolibrary.org/obo/MONDO_0005301	GCST009597	Genome-wide genotyping array
2020-02-10	31604244	International Multiple Sclerosis Genetics Consortium	2019-09-01	Science	www.ncbi.nlm.nih.gov/pubmed/31604244	Multiple sclerosis genomic map implicates peripheral immune cells and microglia in susceptibility.	Multiple sclerosis	14,802 European and unknown ancestry cases, 26,703 European and unknown ancestry controls	32,627 European and unknown ancestry cases, 41,672 European and unknown ancestry controls	9q22.33	9	98105907	TRIM14	TRIM14			ENSG00000106785			rs7855251-T	rs7855251	0	7855251	intron_variant	0	NR	1E-10	10.0		1.0774	NR	Affymetrix, Illumina [8278136] (imputed)	N	multiple sclerosis	http://purl.obolibrary.org/obo/MONDO_0005301	GCST009597	Genome-wide genotyping array
2020-02-10	31604244	International Multiple Sclerosis Genetics Consortium	2019-09-01	Science	www.ncbi.nlm.nih.gov/pubmed/31604244	Multiple sclerosis genomic map implicates peripheral immune cells and microglia in susceptibility.	Multiple sclerosis	14,802 European and unknown ancestry cases, 26,703 European and unknown ancestry controls	32,627 European and unknown ancestry cases, 41,672 European and unknown ancestry controls	4p14	4	40305547	RHOH	RHOH - LINC02265	ENSG00000168421	ENSG00000249241		58580	10938	rs13136820-C	rs13136820	0	13136820	intergenic_variant	1	NR	8E-10	9.096910013008056		1.0775	NR	Affymetrix, Illumina [8278136] (imputed)	N	multiple sclerosis	http://purl.obolibrary.org/obo/MONDO_0005301	GCST009597	Genome-wide genotyping array
2020-02-10	31604244	International Multiple Sclerosis Genetics Consortium	2019-09-01	Science	www.ncbi.nlm.nih.gov/pubmed/31604244	Multiple sclerosis genomic map implicates peripheral immune cells and microglia in susceptibility.	Multiple sclerosis	14,802 European and unknown ancestry cases, 26,703 European and unknown ancestry controls	32,627 European and unknown ancestry cases, 41,672 European and unknown ancestry controls				ASF1A							chr6:119215402-A	chr6:119215402	0			1	NR	3E-10	9.522878745280337		1.0776	NR	Affymetrix, Illumina [8278136] (imputed)	N	multiple sclerosis	http://purl.obolibrary.org/obo/MONDO_0005301	GCST009597	Genome-wide genotyping array
2020-02-10	31604244	International Multiple Sclerosis Genetics Consortium	2019-09-01	Science	www.ncbi.nlm.nih.gov/pubmed/31604244	Multiple sclerosis genomic map implicates peripheral immune cells and microglia in susceptibility.	Multiple sclerosis	14,802 European and unknown ancestry cases, 26,703 European and unknown ancestry controls	32,627 European and unknown ancestry cases, 41,672 European and unknown ancestry controls	3q21.3	3	126148404	ALDH1L1	ALDH1L1			ENSG00000144908			rs3845959-T	rs3845959	0	3845959	intron_variant	0	NR	2E-7	6.698970004336019		1.0787	NR	Affymetrix, Illumina [8278136] (imputed)	N	multiple sclerosis	http://purl.obolibrary.org/obo/MONDO_0005301	GCST009597	Genome-wide genotyping array
2020-02-10	31604244	International Multiple Sclerosis Genetics Consortium	2019-09-01	Science	www.ncbi.nlm.nih.gov/pubmed/31604244	Multiple sclerosis genomic map implicates peripheral immune cells and microglia in susceptibility.	Multiple sclerosis	14,802 European and unknown ancestry cases, 26,703 European and unknown ancestry controls	32,627 European and unknown ancestry cases, 41,672 European and unknown ancestry controls	18q21.33	18	63263862	BCL2	BCL2			ENSG00000171791			rs2187163-G	rs2187163	0	2187163	intron_variant	0	NR	4E-7	6.3979400086720375		1.0793	NR	Affymetrix, Illumina [8278136] (imputed)	N	multiple sclerosis	http://purl.obolibrary.org/obo/MONDO_0005301	GCST009597	Genome-wide genotyping array
2020-02-10	31604244	International Multiple Sclerosis Genetics Consortium	2019-09-01	Science	www.ncbi.nlm.nih.gov/pubmed/31604244	Multiple sclerosis genomic map implicates peripheral immune cells and microglia in susceptibility.	Multiple sclerosis	14,802 European and unknown ancestry cases, 26,703 European and unknown ancestry controls	32,627 European and unknown ancestry cases, 41,672 European and unknown ancestry controls	1q23.1	1	157716547	FCRL3	FCRL3 - VDAC1P9	ENSG00000160856	ENSG00000232366		15778	7633	rs2317231-G	rs2317231	0	2317231	intergenic_variant	1	NR	3E-16	15.522878745280337		1.0804	NR	Affymetrix, Illumina [8278136] (imputed)	N	multiple sclerosis	http://purl.obolibrary.org/obo/MONDO_0005301	GCST009597	Genome-wide genotyping array
2020-02-10	31604244	International Multiple Sclerosis Genetics Consortium	2019-09-01	Science	www.ncbi.nlm.nih.gov/pubmed/31604244	Multiple sclerosis genomic map implicates peripheral immune cells and microglia in susceptibility.	Multiple sclerosis	14,802 European and unknown ancestry cases, 26,703 European and unknown ancestry controls	32,627 European and unknown ancestry cases, 41,672 European and unknown ancestry controls	7q36.1	7	149592373	ZNF767P	ZNF767P			ENSG00000133624			rs354033-G	rs354033	0	354033	intron_variant	0	NR	8E-10	9.096910013008056		1.0813	NR	Affymetrix, Illumina [8278136] (imputed)	N	multiple sclerosis	http://purl.obolibrary.org/obo/MONDO_0005301	GCST009597	Genome-wide genotyping array
2020-02-10	31604244	International Multiple Sclerosis Genetics Consortium	2019-09-01	Science	www.ncbi.nlm.nih.gov/pubmed/31604244	Multiple sclerosis genomic map implicates peripheral immune cells and microglia in susceptibility.	Multiple sclerosis	14,802 European and unknown ancestry cases, 26,703 European and unknown ancestry controls	32,627 European and unknown ancestry cases, 41,672 European and unknown ancestry controls	5p15.31	5	6712721	LOC100505625	LINC02102 - TENT4A	ENSG00000248677	ENSG00000112941		5010	711	rs34681760-C	rs34681760	0	34681760	regulatory_region_variant	1	NR	2E-11	10.698970004336019		1.0819	NR	Affymetrix, Illumina [8278136] (imputed)	N	multiple sclerosis	http://purl.obolibrary.org/obo/MONDO_0005301	GCST009597	Genome-wide genotyping array
2020-02-10	31604244	International Multiple Sclerosis Genetics Consortium	2019-09-01	Science	www.ncbi.nlm.nih.gov/pubmed/31604244	Multiple sclerosis genomic map implicates peripheral immune cells and microglia in susceptibility.	Multiple sclerosis	14,802 European and unknown ancestry cases, 26,703 European and unknown ancestry controls	32,627 European and unknown ancestry cases, 41,672 European and unknown ancestry controls	21q22.11	21	33415005	IFNGR2	IFNGR2			ENSG00000159128			rs9808753-G	rs9808753	0	9808753	missense_variant	0	NR	2E-9	8.698970004336019		1.082	NR	Affymetrix, Illumina [8278136] (imputed)	N	multiple sclerosis	http://purl.obolibrary.org/obo/MONDO_0005301	GCST009597	Genome-wide genotyping array
2020-02-10	31604244	International Multiple Sclerosis Genetics Consortium	2019-09-01	Science	www.ncbi.nlm.nih.gov/pubmed/31604244	Multiple sclerosis genomic map implicates peripheral immune cells and microglia in susceptibility.	Multiple sclerosis	14,802 European and unknown ancestry cases, 26,703 European and unknown ancestry controls	32,627 European and unknown ancestry cases, 41,672 European and unknown ancestry controls	14q24.1	14	68786647	RAD51B	RNU6-921P - ZFP36L1	ENSG00000207089	ENSG00000185650		50619	1013	rs12434551-A	rs12434551	0	12434551	regulatory_region_variant	1	NR	4E-17	16.397940008672037		1.0822	NR	Affymetrix, Illumina [8278136] (imputed)	N	multiple sclerosis	http://purl.obolibrary.org/obo/MONDO_0005301	GCST009597	Genome-wide genotyping array
2020-02-10	31604244	International Multiple Sclerosis Genetics Consortium	2019-09-01	Science	www.ncbi.nlm.nih.gov/pubmed/31604244	Multiple sclerosis genomic map implicates peripheral immune cells and microglia in susceptibility.	Multiple sclerosis	14,802 European and unknown ancestry cases, 26,703 European and unknown ancestry controls	32,627 European and unknown ancestry cases, 41,672 European and unknown ancestry controls	14q24.3	14	75547955	BATF	BATF - FLVCR2	ENSG00000156127	ENSG00000119686		962	30665	rs34695601-T	rs34695601	0	34695601	regulatory_region_variant	1	NR	6E-13	12.221848749616356		1.0832	NR	Affymetrix, Illumina [8278136] (imputed)	N	multiple sclerosis	http://purl.obolibrary.org/obo/MONDO_0005301	GCST009597	Genome-wide genotyping array
2020-02-10	31604244	International Multiple Sclerosis Genetics Consortium	2019-09-01	Science	www.ncbi.nlm.nih.gov/pubmed/31604244	Multiple sclerosis genomic map implicates peripheral immune cells and microglia in susceptibility.	Multiple sclerosis	14,802 European and unknown ancestry cases, 26,703 European and unknown ancestry controls	32,627 European and unknown ancestry cases, 41,672 European and unknown ancestry controls	5q31.1	5	134555592	JADE2	JADE2			ENSG00000043143			rs2084007-C	rs2084007	0	2084007	intron_variant	0	NR	2E-13	12.698970004336019		1.0835	NR	Affymetrix, Illumina [8278136] (imputed)	N	multiple sclerosis	http://purl.obolibrary.org/obo/MONDO_0005301	GCST009597	Genome-wide genotyping array
2020-02-10	31604244	International Multiple Sclerosis Genetics Consortium	2019-09-01	Science	www.ncbi.nlm.nih.gov/pubmed/31604244	Multiple sclerosis genomic map implicates peripheral immune cells and microglia in susceptibility.	Multiple sclerosis	14,802 European and unknown ancestry cases, 26,703 European and unknown ancestry controls	32,627 European and unknown ancestry cases, 41,672 European and unknown ancestry controls	2q22.1	2	136127109	CXCR4	CXCR4 - HNRNPKP2	ENSG00000121966	ENSG00000227347		8960	72005	rs10191360-T	rs10191360	0	10191360	intergenic_variant	1	NR	4E-10	9.397940008672037		1.0836	NR	Affymetrix, Illumina [8278136] (imputed)	N	multiple sclerosis	http://purl.obolibrary.org/obo/MONDO_0005301	GCST009597	Genome-wide genotyping array
2020-02-10	31604244	International Multiple Sclerosis Genetics Consortium	2019-09-01	Science	www.ncbi.nlm.nih.gov/pubmed/31604244	Multiple sclerosis genomic map implicates peripheral immune cells and microglia in susceptibility.	Multiple sclerosis	14,802 European and unknown ancestry cases, 26,703 European and unknown ancestry controls	32,627 European and unknown ancestry cases, 41,672 European and unknown ancestry controls	3q13.11	3	105737111	CBLB	CBLB			ENSG00000114423			rs2289746-C	rs2289746	0	2289746	intron_variant	0	NR	5E-12	11.301029995663981		1.0846	NR	Affymetrix, Illumina [8278136] (imputed)	N	multiple sclerosis	http://purl.obolibrary.org/obo/MONDO_0005301	GCST009597	Genome-wide genotyping array
2020-02-10	31604244	International Multiple Sclerosis Genetics Consortium	2019-09-01	Science	www.ncbi.nlm.nih.gov/pubmed/31604244	Multiple sclerosis genomic map implicates peripheral immune cells and microglia in susceptibility.	Multiple sclerosis	14,802 European and unknown ancestry cases, 26,703 European and unknown ancestry controls	32,627 European and unknown ancestry cases, 41,672 European and unknown ancestry controls	16q24.3	16	89075315	CBFA2T3	CBFA2T3 - ACSF3	ENSG00000129993	ENSG00000176715		98108	13060	rs55733613-C	rs55733613	0	55733613	intergenic_variant	1	NR	1E-6	6.0		1.0852	NR	Affymetrix, Illumina [8278136] (imputed)	N	multiple sclerosis	http://purl.obolibrary.org/obo/MONDO_0005301	GCST009597	Genome-wide genotyping array
2020-02-10	31604244	International Multiple Sclerosis Genetics Consortium	2019-09-01	Science	www.ncbi.nlm.nih.gov/pubmed/31604244	Multiple sclerosis genomic map implicates peripheral immune cells and microglia in susceptibility.	Multiple sclerosis	14,802 European and unknown ancestry cases, 26,703 European and unknown ancestry controls	32,627 European and unknown ancestry cases, 41,672 European and unknown ancestry controls	21q22.11	21	33323876	IL10RB	IL10RB - IFNAR1	ENSG00000243646	ENSG00000142166		13689	553	rs71314176-G	rs71314176	0	71314176	regulatory_region_variant	1	NR	8E-6	5.096910013008056		1.0854	NR	Affymetrix, Illumina [8278136] (imputed)	N	multiple sclerosis	http://purl.obolibrary.org/obo/MONDO_0005301	GCST009597	Genome-wide genotyping array
2020-02-10	31604244	International Multiple Sclerosis Genetics Consortium	2019-09-01	Science	www.ncbi.nlm.nih.gov/pubmed/31604244	Multiple sclerosis genomic map implicates peripheral immune cells and microglia in susceptibility.	Multiple sclerosis	14,802 European and unknown ancestry cases, 26,703 European and unknown ancestry controls	32,627 European and unknown ancestry cases, 41,672 European and unknown ancestry controls	10q23.33	10	92719350	HHEX	Y_RNA - EXOC6	ENSG00000207382	ENSG00000138190		8742	107481	rs1112718-A	rs1112718	0	1112718	intergenic_variant	1	NR	2E-17	16.69897000433602		1.086	NR	Affymetrix, Illumina [8278136] (imputed)	N	multiple sclerosis	http://purl.obolibrary.org/obo/MONDO_0005301	GCST009597	Genome-wide genotyping array
2020-02-10	31604244	International Multiple Sclerosis Genetics Consortium	2019-09-01	Science	www.ncbi.nlm.nih.gov/pubmed/31604244	Multiple sclerosis genomic map implicates peripheral immune cells and microglia in susceptibility.	Multiple sclerosis	14,802 European and unknown ancestry cases, 26,703 European and unknown ancestry controls	32,627 European and unknown ancestry cases, 41,672 European and unknown ancestry controls	16q23.2	16	79252606	WWOX	WWOX - RNA5SP431	ENSG00000186153	ENSG00000222244		39939	11848	rs11859008-C	rs11859008	0	11859008	regulatory_region_variant	1	NR	2E-7	6.698970004336019		1.0863	NR	Affymetrix, Illumina [8278136] (imputed)	N	multiple sclerosis	http://purl.obolibrary.org/obo/MONDO_0005301	GCST009597	Genome-wide genotyping array
2020-02-10	31604244	International Multiple Sclerosis Genetics Consortium	2019-09-01	Science	www.ncbi.nlm.nih.gov/pubmed/31604244	Multiple sclerosis genomic map implicates peripheral immune cells and microglia in susceptibility.	Multiple sclerosis	14,802 European and unknown ancestry cases, 26,703 European and unknown ancestry controls	32,627 European and unknown ancestry cases, 41,672 European and unknown ancestry controls	1q23.3	1	160734175	CD48	CD48 - SLAMF7	ENSG00000117091	ENSG00000026751		22344	4882	rs983494-G	rs983494	0	983494	regulatory_region_variant	1	NR	6E-16	15.221848749616356		1.0875	NR	Affymetrix, Illumina [8278136] (imputed)	N	multiple sclerosis	http://purl.obolibrary.org/obo/MONDO_0005301	GCST009597	Genome-wide genotyping array
2020-02-10	31604244	International Multiple Sclerosis Genetics Consortium	2019-09-01	Science	www.ncbi.nlm.nih.gov/pubmed/31604244	Multiple sclerosis genomic map implicates peripheral immune cells and microglia in susceptibility.	Multiple sclerosis	14,802 European and unknown ancestry cases, 26,703 European and unknown ancestry controls	32,627 European and unknown ancestry cases, 41,672 European and unknown ancestry controls	7p12.2	7	50200284	C7orf72	SPATA48 - NA	ENSG00000164500			41028		rs10230723-A	rs10230723	0	10230723	regulatory_region_variant	1	NR	8E-11	10.096910013008056		1.0876	NR	Affymetrix, Illumina [8278136] (imputed)	N	multiple sclerosis	http://purl.obolibrary.org/obo/MONDO_0005301	GCST009597	Genome-wide genotyping array
2020-02-10	31604244	International Multiple Sclerosis Genetics Consortium	2019-09-01	Science	www.ncbi.nlm.nih.gov/pubmed/31604244	Multiple sclerosis genomic map implicates peripheral immune cells and microglia in susceptibility.	Multiple sclerosis	14,802 European and unknown ancestry cases, 26,703 European and unknown ancestry controls	32,627 European and unknown ancestry cases, 41,672 European and unknown ancestry controls	5q33.3	5	159332892	LOC285626	IL12B - LINC01845	ENSG00000113302	ENSG00000253298		2405	115664	rs2546890-A	rs2546890	0	2546890	non_coding_transcript_exon_variant	1	NR	5E-19	18.30102999566398		1.0878	NR	Affymetrix, Illumina [8278136] (imputed)	N	multiple sclerosis	http://purl.obolibrary.org/obo/MONDO_0005301	GCST009597	Genome-wide genotyping array
2020-02-10	31604244	International Multiple Sclerosis Genetics Consortium	2019-09-01	Science	www.ncbi.nlm.nih.gov/pubmed/31604244	Multiple sclerosis genomic map implicates peripheral immune cells and microglia in susceptibility.	Multiple sclerosis	14,802 European and unknown ancestry cases, 26,703 European and unknown ancestry controls	32,627 European and unknown ancestry cases, 41,672 European and unknown ancestry controls	16q13	16	57043182	NLRC5	NLRC5			ENSG00000140853			rs8062446-T	rs8062446	0	8062446	intron_variant	0	NR	4E-9	8.397940008672037		1.0878	NR	Affymetrix, Illumina [8278136] (imputed)	N	multiple sclerosis	http://purl.obolibrary.org/obo/MONDO_0005301	GCST009597	Genome-wide genotyping array
2020-02-10	31604244	International Multiple Sclerosis Genetics Consortium	2019-09-01	Science	www.ncbi.nlm.nih.gov/pubmed/31604244	Multiple sclerosis genomic map implicates peripheral immune cells and microglia in susceptibility.	Multiple sclerosis	14,802 European and unknown ancestry cases, 26,703 European and unknown ancestry controls	32,627 European and unknown ancestry cases, 41,672 European and unknown ancestry controls	10q21.2	10	62689789	ZNF365	NA - ALDH7A1P4		ENSG00000234489			51419	rs61863928-G	rs61863928	0	61863928	intron_variant	1	NR	3E-16	15.522878745280337		1.0891	NR	Affymetrix, Illumina [8278136] (imputed)	N	multiple sclerosis	http://purl.obolibrary.org/obo/MONDO_0005301	GCST009597	Genome-wide genotyping array
2020-02-10	31604244	International Multiple Sclerosis Genetics Consortium	2019-09-01	Science	www.ncbi.nlm.nih.gov/pubmed/31604244	Multiple sclerosis genomic map implicates peripheral immune cells and microglia in susceptibility.	Multiple sclerosis	14,802 European and unknown ancestry cases, 26,703 European and unknown ancestry controls	32,627 European and unknown ancestry cases, 41,672 European and unknown ancestry controls	22q11.22	22	21851064	MAPK1	MAPK1			ENSG00000100030			rs9610458-T	rs9610458	0	9610458	intron_variant	0	NR	1E-19	19.0		1.0893	NR	Affymetrix, Illumina [8278136] (imputed)	N	multiple sclerosis	http://purl.obolibrary.org/obo/MONDO_0005301	GCST009597	Genome-wide genotyping array
2020-02-10	31604244	International Multiple Sclerosis Genetics Consortium	2019-09-01	Science	www.ncbi.nlm.nih.gov/pubmed/31604244	Multiple sclerosis genomic map implicates peripheral immune cells and microglia in susceptibility.	Multiple sclerosis	14,802 European and unknown ancestry cases, 26,703 European and unknown ancestry controls	32,627 European and unknown ancestry cases, 41,672 European and unknown ancestry controls	2p13.3	2	68419404	PLEK	PLEK - WDR4P2	ENSG00000115956	ENSG00000229462		21951	26306	rs12622670-T	rs12622670	0	12622670	regulatory_region_variant	1	NR	5E-16	15.301029995663981		1.0901	NR	Affymetrix, Illumina [8278136] (imputed)	N	multiple sclerosis	http://purl.obolibrary.org/obo/MONDO_0005301	GCST009597	Genome-wide genotyping array
2020-02-10	31604244	International Multiple Sclerosis Genetics Consortium	2019-09-01	Science	www.ncbi.nlm.nih.gov/pubmed/31604244	Multiple sclerosis genomic map implicates peripheral immune cells and microglia in susceptibility.	Multiple sclerosis	14,802 European and unknown ancestry cases, 26,703 European and unknown ancestry controls	32,627 European and unknown ancestry cases, 41,672 European and unknown ancestry controls				C7orf72							chr7:50328339-A	chr7:50328339	0			1	NR	3E-16	15.522878745280337		1.0912	NR	Affymetrix, Illumina [8278136] (imputed)	N	multiple sclerosis	http://purl.obolibrary.org/obo/MONDO_0005301	GCST009597	Genome-wide genotyping array
2020-02-10	31604244	International Multiple Sclerosis Genetics Consortium	2019-09-01	Science	www.ncbi.nlm.nih.gov/pubmed/31604244	Multiple sclerosis genomic map implicates peripheral immune cells and microglia in susceptibility.	Multiple sclerosis	14,802 European and unknown ancestry cases, 26,703 European and unknown ancestry controls	32,627 European and unknown ancestry cases, 41,672 European and unknown ancestry controls	8q12.2	8	60927999	CHD7	IFITM3P8 - NASPP1	ENSG00000271377	ENSG00000255397		21547	9706	rs13257990-C	rs13257990	0	13257990	intron_variant	1	NR	6E-6	5.221848749616356		1.0912	NR	Affymetrix, Illumina [8278136] (imputed)	N	multiple sclerosis	http://purl.obolibrary.org/obo/MONDO_0005301	GCST009597	Genome-wide genotyping array
2020-02-10	31604244	International Multiple Sclerosis Genetics Consortium	2019-09-01	Science	www.ncbi.nlm.nih.gov/pubmed/31604244	Multiple sclerosis genomic map implicates peripheral immune cells and microglia in susceptibility.	Multiple sclerosis	14,802 European and unknown ancestry cases, 26,703 European and unknown ancestry controls	32,627 European and unknown ancestry cases, 41,672 European and unknown ancestry controls	2p23.1	2	30249576	LBH	LBH			ENSG00000213626			rs13414105-C	rs13414105	0	13414105	intron_variant	0	NR	7E-10	9.154901959985743		1.0912	NR	Affymetrix, Illumina [8278136] (imputed)	N	multiple sclerosis	http://purl.obolibrary.org/obo/MONDO_0005301	GCST009597	Genome-wide genotyping array
2020-02-10	31604244	International Multiple Sclerosis Genetics Consortium	2019-09-01	Science	www.ncbi.nlm.nih.gov/pubmed/31604244	Multiple sclerosis genomic map implicates peripheral immune cells and microglia in susceptibility.	Multiple sclerosis	14,802 European and unknown ancestry cases, 26,703 European and unknown ancestry controls	32,627 European and unknown ancestry cases, 41,672 European and unknown ancestry controls	6q21	6	105813894	PREP	NA - RN7SKP211		ENSG00000200198			90479	rs17066362-T	rs17066362	0	17066362	intron_variant	1	NR	1E-6	6.0		1.0919	NR	Affymetrix, Illumina [8278136] (imputed)	N	multiple sclerosis	http://purl.obolibrary.org/obo/MONDO_0005301	GCST009597	Genome-wide genotyping array
2020-02-10	31604244	International Multiple Sclerosis Genetics Consortium	2019-09-01	Science	www.ncbi.nlm.nih.gov/pubmed/31604244	Multiple sclerosis genomic map implicates peripheral immune cells and microglia in susceptibility.	Multiple sclerosis	14,802 European and unknown ancestry cases, 26,703 European and unknown ancestry controls	32,627 European and unknown ancestry cases, 41,672 European and unknown ancestry controls	4q24	4	102990624	SLC9B1	SLC9B1			ENSG00000164037			rs6533052-A	rs6533052	0	6533052	intron_variant	0	NR	7E-16	15.154901959985743		1.0927	NR	Affymetrix, Illumina [8278136] (imputed)	N	multiple sclerosis	http://purl.obolibrary.org/obo/MONDO_0005301	GCST009597	Genome-wide genotyping array
2020-02-10	31604244	International Multiple Sclerosis Genetics Consortium	2019-09-01	Science	www.ncbi.nlm.nih.gov/pubmed/31604244	Multiple sclerosis genomic map implicates peripheral immune cells and microglia in susceptibility.	Multiple sclerosis	14,802 European and unknown ancestry cases, 26,703 European and unknown ancestry controls	32,627 European and unknown ancestry cases, 41,672 European and unknown ancestry controls	5q11.2	5	56148856	ANKRD55	ANKRD55			ENSG00000164512			rs7731626-G	rs7731626	0	7731626	intron_variant	0	NR	4E-15	14.397940008672037		1.0944	NR	Affymetrix, Illumina [8278136] (imputed)	N	multiple sclerosis	http://purl.obolibrary.org/obo/MONDO_0005301	GCST009597	Genome-wide genotyping array
2020-02-10	31604244	International Multiple Sclerosis Genetics Consortium	2019-09-01	Science	www.ncbi.nlm.nih.gov/pubmed/31604244	Multiple sclerosis genomic map implicates peripheral immune cells and microglia in susceptibility.	Multiple sclerosis	14,802 European and unknown ancestry cases, 26,703 European and unknown ancestry controls	32,627 European and unknown ancestry cases, 41,672 European and unknown ancestry controls	3q13.33	3	121824051	IQCB1	IQCB1			ENSG00000173226			rs2331964-C	rs2331964	0	2331964	intron_variant	0	NR	5E-20	19.30102999566398		1.0948	NR	Affymetrix, Illumina [8278136] (imputed)	N	multiple sclerosis	http://purl.obolibrary.org/obo/MONDO_0005301	GCST009597	Genome-wide genotyping array
2020-02-10	31604244	International Multiple Sclerosis Genetics Consortium	2019-09-01	Science	www.ncbi.nlm.nih.gov/pubmed/31604244	Multiple sclerosis genomic map implicates peripheral immune cells and microglia in susceptibility.	Multiple sclerosis	14,802 European and unknown ancestry cases, 26,703 European and unknown ancestry controls	32,627 European and unknown ancestry cases, 41,672 European and unknown ancestry controls	2p15	2	61015275	PUS10	PUS10			ENSG00000162927			rs1177228-G	rs1177228	0	1177228	intron_variant	0	NR	2E-19	18.69897000433602		1.0953	NR	Affymetrix, Illumina [8278136] (imputed)	N	multiple sclerosis	http://purl.obolibrary.org/obo/MONDO_0005301	GCST009597	Genome-wide genotyping array
2020-02-10	31604244	International Multiple Sclerosis Genetics Consortium	2019-09-01	Science	www.ncbi.nlm.nih.gov/pubmed/31604244	Multiple sclerosis genomic map implicates peripheral immune cells and microglia in susceptibility.	Multiple sclerosis	14,802 European and unknown ancestry cases, 26,703 European and unknown ancestry controls	32,627 European and unknown ancestry cases, 41,672 European and unknown ancestry controls	11p15.2	11	14381384	RRAS2	RRAS2 - COPB1	ENSG00000133818	ENSG00000129083		16878	62056	rs61884005-C	rs61884005	0	61884005	intergenic_variant	1	NR	6E-9	8.221848749616356		1.0953	NR	Affymetrix, Illumina [8278136] (imputed)	N	multiple sclerosis	http://purl.obolibrary.org/obo/MONDO_0005301	GCST009597	Genome-wide genotyping array
2020-02-10	31604244	International Multiple Sclerosis Genetics Consortium	2019-09-01	Science	www.ncbi.nlm.nih.gov/pubmed/31604244	Multiple sclerosis genomic map implicates peripheral immune cells and microglia in susceptibility.	Multiple sclerosis	14,802 European and unknown ancestry cases, 26,703 European and unknown ancestry controls	32,627 European and unknown ancestry cases, 41,672 European and unknown ancestry controls	3q25.33	3	159994586	IL12A-AS1	IL12A, IL12A-AS1			ENSG00000168811, ENSG00000244040			rs10936182-T	rs10936182	0	10936182	intron_variant	0	NR	5E-8	7.301029995663981		1.0971	NR	Affymetrix, Illumina [8278136] (imputed)	N	multiple sclerosis	http://purl.obolibrary.org/obo/MONDO_0005301	GCST009597	Genome-wide genotyping array
2020-02-10	31604244	International Multiple Sclerosis Genetics Consortium	2019-09-01	Science	www.ncbi.nlm.nih.gov/pubmed/31604244	Multiple sclerosis genomic map implicates peripheral immune cells and microglia in susceptibility.	Multiple sclerosis	14,802 European and unknown ancestry cases, 26,703 European and unknown ancestry controls	32,627 European and unknown ancestry cases, 41,672 European and unknown ancestry controls				VCAM1							rs34723276-A	rs34723276	0	1554421711		1	NR	1E-22	22.0		1.0973	NR	Affymetrix, Illumina [8278136] (imputed)	N	multiple sclerosis	http://purl.obolibrary.org/obo/MONDO_0005301	GCST009597	Genome-wide genotyping array
2020-02-10	31604244	International Multiple Sclerosis Genetics Consortium	2019-09-01	Science	www.ncbi.nlm.nih.gov/pubmed/31604244	Multiple sclerosis genomic map implicates peripheral immune cells and microglia in susceptibility.	Multiple sclerosis	14,802 European and unknown ancestry cases, 26,703 European and unknown ancestry controls	32,627 European and unknown ancestry cases, 41,672 European and unknown ancestry controls	22q12.1	22	28334187	TTC28	TTC28			ENSG00000100154			rs134490-T	rs134490	0	134490	intron_variant	0	NR	1E-7	7.0		1.0975	NR	Affymetrix, Illumina [8278136] (imputed)	N	multiple sclerosis	http://purl.obolibrary.org/obo/MONDO_0005301	GCST009597	Genome-wide genotyping array
2020-02-10	31604244	International Multiple Sclerosis Genetics Consortium	2019-09-01	Science	www.ncbi.nlm.nih.gov/pubmed/31604244	Multiple sclerosis genomic map implicates peripheral immune cells and microglia in susceptibility.	Multiple sclerosis	14,802 European and unknown ancestry cases, 26,703 European and unknown ancestry controls	32,627 European and unknown ancestry cases, 41,672 European and unknown ancestry controls	20q13.12	20	46105671	NCOA5	RPL13P2 - CD40	ENSG00000213820	ENSG00000101017		5495	12607	rs6032662-C	rs6032662	0	6032662	intergenic_variant	1	NR	5E-19	18.30102999566398		1.0995	NR	Affymetrix, Illumina [8278136] (imputed)	N	multiple sclerosis	http://purl.obolibrary.org/obo/MONDO_0005301	GCST009597	Genome-wide genotyping array
2020-02-10	31604244	International Multiple Sclerosis Genetics Consortium	2019-09-01	Science	www.ncbi.nlm.nih.gov/pubmed/31604244	Multiple sclerosis genomic map implicates peripheral immune cells and microglia in susceptibility.	Multiple sclerosis	14,802 European and unknown ancestry cases, 26,703 European and unknown ancestry controls	32,627 European and unknown ancestry cases, 41,672 European and unknown ancestry controls	3p13	3	71486187	FOXP1	FOXP1			ENSG00000114861			rs9878602-T	rs9878602	0	9878602	intron_variant	0	NR	2E-18	17.69897000433602		1.1002	NR	Affymetrix, Illumina [8278136] (imputed)	N	multiple sclerosis	http://purl.obolibrary.org/obo/MONDO_0005301	GCST009597	Genome-wide genotyping array
2020-02-10	31604244	International Multiple Sclerosis Genetics Consortium	2019-09-01	Science	www.ncbi.nlm.nih.gov/pubmed/31604244	Multiple sclerosis genomic map implicates peripheral immune cells and microglia in susceptibility.	Multiple sclerosis	14,802 European and unknown ancestry cases, 26,703 European and unknown ancestry controls	32,627 European and unknown ancestry cases, 41,672 European and unknown ancestry controls	6q23.3	6	137858009	LOC100130476	WAKMAR2			ENSG00000237499			rs17780048-C	rs17780048	0	17780048	non_coding_transcript_exon_variant	0	NR	5E-12	11.301029995663981		1.1008	NR	Affymetrix, Illumina [8278136] (imputed)	N	multiple sclerosis	http://purl.obolibrary.org/obo/MONDO_0005301	GCST009597	Genome-wide genotyping array
2020-02-10	31604244	International Multiple Sclerosis Genetics Consortium	2019-09-01	Science	www.ncbi.nlm.nih.gov/pubmed/31604244	Multiple sclerosis genomic map implicates peripheral immune cells and microglia in susceptibility.	Multiple sclerosis	14,802 European and unknown ancestry cases, 26,703 European and unknown ancestry controls	32,627 European and unknown ancestry cases, 41,672 European and unknown ancestry controls	7p22.2	7	3099783	CARD11	CARD11 - NA	ENSG00000198286			55916		rs10951042-C	rs10951042	0	10951042	intron_variant	1	NR	1E-18	18.0		1.1021	NR	Affymetrix, Illumina [8278136] (imputed)	N	multiple sclerosis	http://purl.obolibrary.org/obo/MONDO_0005301	GCST009597	Genome-wide genotyping array
2018-07-25	29769526	Estrada K	2018-05-16	Nat Commun	www.ncbi.nlm.nih.gov/pubmed/29769526	A whole-genome sequence study identifies genetic risk factors for neuromyelitis optica.	Neuromyelitis optica	66 European ancestry AQP4-IgG antibody seropositive cases, 63 European ancestry AQP4-IgG antibody seronegative cases, 784 European ancestry controls	66 European ancestry AQP4-IgG antibody seropositive cases, 20 European ancestry AQP4-IgG antibody seronegative cases, 460 European ancestry controls	6p21.32	6	32615876	HLA-DQA1	HLA-DRB1 - HLA-DQA1	ENSG00000206240	ENSG00000196735		26028	12303	rs28383224-A	rs28383224	0	28383224	regulatory_region_variant	1	0.42	6E-12	11.221848749616356		2.24	[1.78-2.82]	Affymetrix [6804788] (imputed)	N	neuromyelitis optica	http://www.ebi.ac.uk/efo/EFO_0004256	GCST005964	Genome-wide genotyping array
2018-07-25	29769526	Estrada K	2018-05-16	Nat Commun	www.ncbi.nlm.nih.gov/pubmed/29769526	A whole-genome sequence study identifies genetic risk factors for neuromyelitis optica.	Neuromyelitis optica	66 European ancestry AQP4-IgG antibody seropositive cases, 63 European ancestry AQP4-IgG antibody seronegative cases, 784 European ancestry controls	66 European ancestry AQP4-IgG antibody seropositive cases, 20 European ancestry AQP4-IgG antibody seronegative cases, 460 European ancestry controls	6p21.33	6	32061428	C4A, C4B	TNXB			ENSG00000229341			rs1150757-A	rs1150757	0	1150757	synonymous_variant	0	0.10	7E-12	11.154901959985743		2.86	[1.98-4.14]	Affymetrix [6804788] (imputed)	N	neuromyelitis optica	http://www.ebi.ac.uk/efo/EFO_0004256	GCST005964	Genome-wide genotyping array
2018-07-25	29769526	Estrada K	2018-05-16	Nat Commun	www.ncbi.nlm.nih.gov/pubmed/29769526	A whole-genome sequence study identifies genetic risk factors for neuromyelitis optica.	Neuromyelitis optica	66 European ancestry AQP4-IgG antibody seropositive cases, 63 European ancestry AQP4-IgG antibody seronegative cases, 784 European ancestry controls	66 European ancestry AQP4-IgG antibody seropositive cases, 20 European ancestry AQP4-IgG antibody seronegative cases, 460 European ancestry controls				HLA-DRB1							HLA-DRB1*03:01-?	HLA-DRB1*03:01	0			1	0.12	2E-12	11.698970004336019		2.71	[2.05-3.57]	Affymetrix [6804788] (imputed)	N	neuromyelitis optica	http://www.ebi.ac.uk/efo/EFO_0004256	GCST005964	Genome-wide genotyping array
2018-07-25	29769526	Estrada K	2018-05-16	Nat Commun	www.ncbi.nlm.nih.gov/pubmed/29769526	A whole-genome sequence study identifies genetic risk factors for neuromyelitis optica.	Neuromyelitis optica	66 European ancestry AQP4-IgG antibody seropositive cases, 63 European ancestry AQP4-IgG antibody seronegative cases, 784 European ancestry controls	66 European ancestry AQP4-IgG antibody seropositive cases, 20 European ancestry AQP4-IgG antibody seronegative cases, 460 European ancestry controls				HLA-B							HLA-B*08:01-?	HLA-B*08:01	0			1	0.11	6E-12	11.221848749616356		2.72	[2.05-3.63]	Affymetrix [6804788] (imputed)	N	neuromyelitis optica	http://www.ebi.ac.uk/efo/EFO_0004256	GCST005964	Genome-wide genotyping array
2018-07-25	29769526	Estrada K	2018-05-16	Nat Commun	www.ncbi.nlm.nih.gov/pubmed/29769526	A whole-genome sequence study identifies genetic risk factors for neuromyelitis optica.	Neuromyelitis optica	66 European ancestry AQP4-IgG antibody seropositive cases, 63 European ancestry AQP4-IgG antibody seronegative cases, 784 European ancestry controls	66 European ancestry AQP4-IgG antibody seropositive cases, 20 European ancestry AQP4-IgG antibody seronegative cases, 460 European ancestry controls				HLA-DQB1							HLA-DQB1*02:01-?	HLA-DQB1*02:01	0			1	0.13	1E-11	11.0		2.58	[1.96-3.40]	Affymetrix [6804788] (imputed)	N	neuromyelitis optica	http://www.ebi.ac.uk/efo/EFO_0004256	GCST005964	Genome-wide genotyping array
2018-07-25	29769526	Estrada K	2018-05-16	Nat Commun	www.ncbi.nlm.nih.gov/pubmed/29769526	A whole-genome sequence study identifies genetic risk factors for neuromyelitis optica.	Neuromyelitis optica	66 European ancestry AQP4-IgG antibody seropositive cases, 63 European ancestry AQP4-IgG antibody seronegative cases, 784 European ancestry controls	66 European ancestry AQP4-IgG antibody seropositive cases, 20 European ancestry AQP4-IgG antibody seronegative cases, 460 European ancestry controls				HLA-C							HLA-C*07:01-?	HLA-C*07:01	0			1	0.15	1E-10	10.0		2.38	[1.83-3.10]	Affymetrix [6804788] (imputed)	N	neuromyelitis optica	http://www.ebi.ac.uk/efo/EFO_0004256	GCST005964	Genome-wide genotyping array
2018-07-25	29769526	Estrada K	2018-05-16	Nat Commun	www.ncbi.nlm.nih.gov/pubmed/29769526	A whole-genome sequence study identifies genetic risk factors for neuromyelitis optica.	Neuromyelitis optica	66 European ancestry AQP4-IgG antibody seropositive cases, 63 European ancestry AQP4-IgG antibody seronegative cases, 784 European ancestry controls	66 European ancestry AQP4-IgG antibody seropositive cases, 20 European ancestry AQP4-IgG antibody seronegative cases, 460 European ancestry controls				HLA-DQA1							HLA-DQA1*05:01-?	HLA-DQA1*05:01	0			1	0.23	5E-10	9.301029995663981		2.2	[1.72-2.82]	Affymetrix [6804788] (imputed)	N	neuromyelitis optica	http://www.ebi.ac.uk/efo/EFO_0004256	GCST005964	Genome-wide genotyping array
2019-01-22	29769526	Estrada K	2018-05-16	Nat Commun	www.ncbi.nlm.nih.gov/pubmed/29769526	A whole-genome sequence study identifies genetic risk factors for neuromyelitis optica.	Neuromyelitis optica (AQP4-IgG-positive)	66 European ancestry cases, 784 European ancestry controls	66 European ancestry cases, 460 European ancestry controls	6p21.32	6	32615876	HLA-DQA1	HLA-DRB1 - HLA-DQA1	ENSG00000206240	ENSG00000196735		26028	12303	rs28383224-A	rs28383224	0	28383224	regulatory_region_variant	1	0.42	8E-11	10.096910013008056		2.66	[1.98-3.56]	Affymetrix [6804788] (imputed)	N	AQP4-IgG-positive neuromyelitis optica	http://www.ebi.ac.uk/efo/EFO_0009584	GCST006937	Genome-wide genotyping array
2019-01-22	29769526	Estrada K	2018-05-16	Nat Commun	www.ncbi.nlm.nih.gov/pubmed/29769526	A whole-genome sequence study identifies genetic risk factors for neuromyelitis optica.	Neuromyelitis optica (AQP4-IgG-positive)	66 European ancestry cases, 784 European ancestry controls	66 European ancestry cases, 460 European ancestry controls	6p21.33	6	32061428	C4A, C4B	TNXB			ENSG00000229341			rs1150757-A	rs1150757	0	1150757	synonymous_variant	0	0.1	3E-16	15.522878745280337		4.66	[3.22-6.74]	Affymetrix [6804788] (imputed)	N	AQP4-IgG-positive neuromyelitis optica	http://www.ebi.ac.uk/efo/EFO_0009584	GCST006937	Genome-wide genotyping array
2019-01-22	29769526	Estrada K	2018-05-16	Nat Commun	www.ncbi.nlm.nih.gov/pubmed/29769526	A whole-genome sequence study identifies genetic risk factors for neuromyelitis optica.	Neuromyelitis optica (AQP4-IgG-positive)	66 European ancestry cases, 784 European ancestry controls	66 European ancestry cases, 460 European ancestry controls				HLA-DRB1							HLA-DRB1*03:01-?	HLA-DRB1*03:01	0			1	0.12	4E-16	15.397940008672037		4.09	[2.91-5.74]	Affymetrix [6804788] (imputed)	N	AQP4-IgG-positive neuromyelitis optica	http://www.ebi.ac.uk/efo/EFO_0009584	GCST006937	Genome-wide genotyping array
2019-01-22	29769526	Estrada K	2018-05-16	Nat Commun	www.ncbi.nlm.nih.gov/pubmed/29769526	A whole-genome sequence study identifies genetic risk factors for neuromyelitis optica.	Neuromyelitis optica (AQP4-IgG-positive)	66 European ancestry cases, 784 European ancestry controls	66 European ancestry cases, 460 European ancestry controls				HLA-B							HLA-B*08:01-?	HLA-B*08:01	0			1	0.11	6E-16	15.221848749616356		4.23	[2.98-5.99]	Affymetrix [6804788] (imputed)	N	AQP4-IgG-positive neuromyelitis optica	http://www.ebi.ac.uk/efo/EFO_0009584	GCST006937	Genome-wide genotyping array
2019-01-22	29769526	Estrada K	2018-05-16	Nat Commun	www.ncbi.nlm.nih.gov/pubmed/29769526	A whole-genome sequence study identifies genetic risk factors for neuromyelitis optica.	Neuromyelitis optica (AQP4-IgG-positive)	66 European ancestry cases, 784 European ancestry controls	66 European ancestry cases, 460 European ancestry controls				HLA-DQB1							HLA-DQB1*02:01-?	HLA-DQB1*02:01	0			1	0.13	4E-15	14.397940008672037		3.79	[2.72-5.28]	Affymetrix [6804788] (imputed)	N	AQP4-IgG-positive neuromyelitis optica	http://www.ebi.ac.uk/efo/EFO_0009584	GCST006937	Genome-wide genotyping array
2019-01-22	29769526	Estrada K	2018-05-16	Nat Commun	www.ncbi.nlm.nih.gov/pubmed/29769526	A whole-genome sequence study identifies genetic risk factors for neuromyelitis optica.	Neuromyelitis optica (AQP4-IgG-positive)	66 European ancestry cases, 784 European ancestry controls	66 European ancestry cases, 460 European ancestry controls				HLA-C							HLA-C*07:01-?	HLA-C*07:01	0			1	0.15	5E-13	12.301029995663981		3.26	[2.36-4.49]	Affymetrix [6804788] (imputed)	N	AQP4-IgG-positive neuromyelitis optica	http://www.ebi.ac.uk/efo/EFO_0009584	GCST006937	Genome-wide genotyping array
2019-01-22	29769526	Estrada K	2018-05-16	Nat Commun	www.ncbi.nlm.nih.gov/pubmed/29769526	A whole-genome sequence study identifies genetic risk factors for neuromyelitis optica.	Neuromyelitis optica (AQP4-IgG-positive)	66 European ancestry cases, 784 European ancestry controls	66 European ancestry cases, 460 European ancestry controls				HLA-DQA1							HLA-DQA1*05:01-?	HLA-DQA1*05:01	0			1	0.23	1E-11	11.0		2.9	[2.13-3.95]	Affymetrix [6804788] (imputed)	N	AQP4-IgG-positive neuromyelitis optica	http://www.ebi.ac.uk/efo/EFO_0009584	GCST006937	Genome-wide genotyping array
2020-02-10	31604244	International Multiple Sclerosis Genetics Consortium	2019-09-01	Science	www.ncbi.nlm.nih.gov/pubmed/31604244	Multiple sclerosis genomic map implicates peripheral immune cells and microglia in susceptibility.	Multiple sclerosis	14,802 European and unknown ancestry cases, 26,703 European and unknown ancestry controls	32,627 European and unknown ancestry cases, 41,672 European and unknown ancestry controls	12q24.13	12	112468611	PTPN11	PTPN11			ENSG00000179295			rs11066320-A	rs11066320	0	11066320	intron_variant	0	NR	3E-6	5.522878745280337		1.0458	NR	Affymetrix, Illumina [8278136] (imputed)	N	multiple sclerosis	http://purl.obolibrary.org/obo/MONDO_0005301	GCST009597	Genome-wide genotyping array
2020-02-10	31604244	International Multiple Sclerosis Genetics Consortium	2019-09-01	Science	www.ncbi.nlm.nih.gov/pubmed/31604244	Multiple sclerosis genomic map implicates peripheral immune cells and microglia in susceptibility.	Multiple sclerosis	14,802 European and unknown ancestry cases, 26,703 European and unknown ancestry controls	32,627 European and unknown ancestry cases, 41,672 European and unknown ancestry controls	3p21.1	3	53085518	SFMBT1	SERBP1P3 - RFT1	ENSG00000242142	ENSG00000163933		20427	2965	rs2253675-C	rs2253675	0	2253675	intron_variant	1	NR	6E-6	5.221848749616356		1.046	NR	Affymetrix, Illumina [8278136] (imputed)	N	multiple sclerosis	http://purl.obolibrary.org/obo/MONDO_0005301	GCST009597	Genome-wide genotyping array
2020-02-10	31604244	International Multiple Sclerosis Genetics Consortium	2019-09-01	Science	www.ncbi.nlm.nih.gov/pubmed/31604244	Multiple sclerosis genomic map implicates peripheral immune cells and microglia in susceptibility.	Multiple sclerosis	14,802 European and unknown ancestry cases, 26,703 European and unknown ancestry controls	32,627 European and unknown ancestry cases, 41,672 European and unknown ancestry controls	17p13.3	17	2350174	SGSM2	SGSM2			ENSG00000141258			rs35280661-G	rs35280661	0	35280661	intron_variant	0	NR	2E-6	5.698970004336019		1.0464	NR	Affymetrix, Illumina [8278136] (imputed)	N	multiple sclerosis	http://purl.obolibrary.org/obo/MONDO_0005301	GCST009597	Genome-wide genotyping array
2020-02-10	31604244	International Multiple Sclerosis Genetics Consortium	2019-09-01	Science	www.ncbi.nlm.nih.gov/pubmed/31604244	Multiple sclerosis genomic map implicates peripheral immune cells and microglia in susceptibility.	Multiple sclerosis	14,802 European and unknown ancestry cases, 26,703 European and unknown ancestry controls	32,627 European and unknown ancestry cases, 41,672 European and unknown ancestry controls	13q13.1	13	32918762	LINC00423	LINC00423 - TOMM22P3	ENSG00000226968	ENSG00000227604		7112	35295	rs4941702-G	rs4941702	0	4941702	intergenic_variant	1	NR	3E-6	5.522878745280337		1.0474	NR	Affymetrix, Illumina [8278136] (imputed)	N	multiple sclerosis	http://purl.obolibrary.org/obo/MONDO_0005301	GCST009597	Genome-wide genotyping array
2020-02-10	31604244	International Multiple Sclerosis Genetics Consortium	2019-09-01	Science	www.ncbi.nlm.nih.gov/pubmed/31604244	Multiple sclerosis genomic map implicates peripheral immune cells and microglia in susceptibility.	Multiple sclerosis	14,802 European and unknown ancestry cases, 26,703 European and unknown ancestry controls	32,627 European and unknown ancestry cases, 41,672 European and unknown ancestry controls	9p13.3	9	35821800	FAM221B	FAM221B, TMEM8B			ENSG00000204930, ENSG00000137103			rs2295799-G	rs2295799	0	2295799	intron_variant	0	NR	8E-6	5.096910013008056		1.0501	NR	Affymetrix, Illumina [8278136] (imputed)	N	multiple sclerosis	http://purl.obolibrary.org/obo/MONDO_0005301	GCST009597	Genome-wide genotyping array
2020-02-10	31604244	International Multiple Sclerosis Genetics Consortium	2019-09-01	Science	www.ncbi.nlm.nih.gov/pubmed/31604244	Multiple sclerosis genomic map implicates peripheral immune cells and microglia in susceptibility.	Multiple sclerosis	14,802 European and unknown ancestry cases, 26,703 European and unknown ancestry controls	32,627 European and unknown ancestry cases, 41,672 European and unknown ancestry controls	9q34.3	9	136745506	LCN6	LCN6			ENSG00000267206			rs2811727-A	rs2811727	0	2811727	non_coding_transcript_exon_variant	0	NR	7E-6	5.154901959985743		1.0522	NR	Affymetrix, Illumina [8278136] (imputed)	N	multiple sclerosis	http://purl.obolibrary.org/obo/MONDO_0005301	GCST009597	Genome-wide genotyping array
2020-02-10	31604244	International Multiple Sclerosis Genetics Consortium	2019-09-01	Science	www.ncbi.nlm.nih.gov/pubmed/31604244	Multiple sclerosis genomic map implicates peripheral immune cells and microglia in susceptibility.	Multiple sclerosis	14,802 European and unknown ancestry cases, 26,703 European and unknown ancestry controls	32,627 European and unknown ancestry cases, 41,672 European and unknown ancestry controls	15q22.2	15	60865204	RORA	RORA			ENSG00000069667			rs12909611-C	rs12909611	0	12909611	intron_variant	0	NR	8E-6	5.096910013008056		1.0524	NR	Affymetrix, Illumina [8278136] (imputed)	N	multiple sclerosis	http://purl.obolibrary.org/obo/MONDO_0005301	GCST009597	Genome-wide genotyping array
2020-02-10	31604244	International Multiple Sclerosis Genetics Consortium	2019-09-01	Science	www.ncbi.nlm.nih.gov/pubmed/31604244	Multiple sclerosis genomic map implicates peripheral immune cells and microglia in susceptibility.	Multiple sclerosis	14,802 European and unknown ancestry cases, 26,703 European and unknown ancestry controls	32,627 European and unknown ancestry cases, 41,672 European and unknown ancestry controls	5q14.3	5	88768123	MEF2C	MEF2C, MEF2C-AS2			ENSG00000081189, ENSG00000245864			rs16903340-A	rs16903340	0	16903340	intron_variant	0	NR	5E-6	5.301029995663981		1.0524	NR	Affymetrix, Illumina [8278136] (imputed)	N	multiple sclerosis	http://purl.obolibrary.org/obo/MONDO_0005301	GCST009597	Genome-wide genotyping array
2020-02-10	31604244	International Multiple Sclerosis Genetics Consortium	2019-09-01	Science	www.ncbi.nlm.nih.gov/pubmed/31604244	Multiple sclerosis genomic map implicates peripheral immune cells and microglia in susceptibility.	Multiple sclerosis	14,802 European and unknown ancestry cases, 26,703 European and unknown ancestry controls	32,627 European and unknown ancestry cases, 41,672 European and unknown ancestry controls	1p31.3	1	66288850	PDE4B	PDE4B			ENSG00000184588			rs566267-G	rs566267	0	566267	intron_variant	0	NR	4E-6	5.3979400086720375		1.0527	NR	Affymetrix, Illumina [8278136] (imputed)	N	multiple sclerosis	http://purl.obolibrary.org/obo/MONDO_0005301	GCST009597	Genome-wide genotyping array
2020-02-10	31604244	International Multiple Sclerosis Genetics Consortium	2019-09-01	Science	www.ncbi.nlm.nih.gov/pubmed/31604244	Multiple sclerosis genomic map implicates peripheral immune cells and microglia in susceptibility.	Multiple sclerosis	14,802 European and unknown ancestry cases, 26,703 European and unknown ancestry controls	32,627 European and unknown ancestry cases, 41,672 European and unknown ancestry controls	4p16.3	4	2767542	TNIP2	TNIP2 - SH3BP2	ENSG00000168884	ENSG00000087266		11200	25529	rs1877721-G	rs1877721	0	1877721	intergenic_variant	1	NR	2E-6	5.698970004336019		1.053	NR	Affymetrix, Illumina [8278136] (imputed)	N	multiple sclerosis	http://purl.obolibrary.org/obo/MONDO_0005301	GCST009597	Genome-wide genotyping array
2020-02-10	31604244	International Multiple Sclerosis Genetics Consortium	2019-09-01	Science	www.ncbi.nlm.nih.gov/pubmed/31604244	Multiple sclerosis genomic map implicates peripheral immune cells and microglia in susceptibility.	Multiple sclerosis	14,802 European and unknown ancestry cases, 26,703 European and unknown ancestry controls	32,627 European and unknown ancestry cases, 41,672 European and unknown ancestry controls	2p16.1	2	60827845	PAPOLG	LINC01185			ENSG00000228414			rs2420518-C	rs2420518	0	2420518	intron_variant	0	NR	6E-7	6.221848749616356		1.053	NR	Affymetrix, Illumina [8278136] (imputed)	N	multiple sclerosis	http://purl.obolibrary.org/obo/MONDO_0005301	GCST009597	Genome-wide genotyping array
2020-02-10	31604244	International Multiple Sclerosis Genetics Consortium	2019-09-01	Science	www.ncbi.nlm.nih.gov/pubmed/31604244	Multiple sclerosis genomic map implicates peripheral immune cells and microglia in susceptibility.	Multiple sclerosis	14,802 European and unknown ancestry cases, 26,703 European and unknown ancestry controls	32,627 European and unknown ancestry cases, 41,672 European and unknown ancestry controls	2q13	2	111177884	BCL2L11	MIR4435-2HG			ENSG00000172965			rs7565445-C	rs7565445	0	7565445	intron_variant	0	NR	3E-6	5.522878745280337		1.053	NR	Affymetrix, Illumina [8278136] (imputed)	N	multiple sclerosis	http://purl.obolibrary.org/obo/MONDO_0005301	GCST009597	Genome-wide genotyping array
2020-02-10	31604244	International Multiple Sclerosis Genetics Consortium	2019-09-01	Science	www.ncbi.nlm.nih.gov/pubmed/31604244	Multiple sclerosis genomic map implicates peripheral immune cells and microglia in susceptibility.	Multiple sclerosis	14,802 European and unknown ancestry cases, 26,703 European and unknown ancestry controls	32,627 European and unknown ancestry cases, 41,672 European and unknown ancestry controls	8q24.22	8	133041985	SLA, TG	SLA, TG			ENSG00000155926, ENSG00000042832			rs2741190-C	rs2741190	0	2741190	intron_variant	0	NR	7E-6	5.154901959985743		1.0531	NR	Affymetrix, Illumina [8278136] (imputed)	N	multiple sclerosis	http://purl.obolibrary.org/obo/MONDO_0005301	GCST009597	Genome-wide genotyping array
2020-02-10	31604244	International Multiple Sclerosis Genetics Consortium	2019-09-01	Science	www.ncbi.nlm.nih.gov/pubmed/31604244	Multiple sclerosis genomic map implicates peripheral immune cells and microglia in susceptibility.	Multiple sclerosis	14,802 European and unknown ancestry cases, 26,703 European and unknown ancestry controls	32,627 European and unknown ancestry cases, 41,672 European and unknown ancestry controls	1q32.1	1	203291372	LINC01353	LINC01353 - LINC01136	ENSG00000231507	ENSG00000233791		2568	7386	rs4543864-T	rs4543864	0	4543864	regulatory_region_variant	1	NR	3E-6	5.522878745280337		1.0533	NR	Affymetrix, Illumina [8278136] (imputed)	N	multiple sclerosis	http://purl.obolibrary.org/obo/MONDO_0005301	GCST009597	Genome-wide genotyping array
2020-02-10	31604244	International Multiple Sclerosis Genetics Consortium	2019-09-01	Science	www.ncbi.nlm.nih.gov/pubmed/31604244	Multiple sclerosis genomic map implicates peripheral immune cells and microglia in susceptibility.	Multiple sclerosis	14,802 European and unknown ancestry cases, 26,703 European and unknown ancestry controls	32,627 European and unknown ancestry cases, 41,672 European and unknown ancestry controls	16q24.1	16	85985481	IRF8	LINC02132 - NA	ENSG00000268804			49258		rs13330176-A	rs13330176	0	13330176	intergenic_variant	1	NR	5E-6	5.301029995663981		1.0546	NR	Affymetrix, Illumina [8278136] (imputed)	N	multiple sclerosis	http://purl.obolibrary.org/obo/MONDO_0005301	GCST009597	Genome-wide genotyping array
2020-02-10	31604244	International Multiple Sclerosis Genetics Consortium	2019-09-01	Science	www.ncbi.nlm.nih.gov/pubmed/31604244	Multiple sclerosis genomic map implicates peripheral immune cells and microglia in susceptibility.	Multiple sclerosis	14,802 European and unknown ancestry cases, 26,703 European and unknown ancestry controls	32,627 European and unknown ancestry cases, 41,672 European and unknown ancestry controls				L3MBTL3							chr6:130348257-T	chr6:130348257	0			1	NR	3E-6	5.522878745280337		1.0547	NR	Affymetrix, Illumina [8278136] (imputed)	N	multiple sclerosis	http://purl.obolibrary.org/obo/MONDO_0005301	GCST009597	Genome-wide genotyping array
2020-02-10	31604244	International Multiple Sclerosis Genetics Consortium	2019-09-01	Science	www.ncbi.nlm.nih.gov/pubmed/31604244	Multiple sclerosis genomic map implicates peripheral immune cells and microglia in susceptibility.	Multiple sclerosis	14,802 European and unknown ancestry cases, 26,703 European and unknown ancestry controls	32,627 European and unknown ancestry cases, 41,672 European and unknown ancestry controls	10q11.21	10	43252974	RASGEF1A	RASGEF1A			ENSG00000198915			rs2505509-C	rs2505509	0	2505509	intron_variant	0	NR	5E-7	6.301029995663981		1.0548	NR	Affymetrix, Illumina [8278136] (imputed)	N	multiple sclerosis	http://purl.obolibrary.org/obo/MONDO_0005301	GCST009597	Genome-wide genotyping array
2020-02-10	31604244	International Multiple Sclerosis Genetics Consortium	2019-09-01	Science	www.ncbi.nlm.nih.gov/pubmed/31604244	Multiple sclerosis genomic map implicates peripheral immune cells and microglia in susceptibility.	Multiple sclerosis	14,802 European and unknown ancestry cases, 26,703 European and unknown ancestry controls	32,627 European and unknown ancestry cases, 41,672 European and unknown ancestry controls	17p13.2	17	4875192	MINK1	MINK1			ENSG00000141503			rs8078776-A	rs8078776	0	8078776	intron_variant	0	NR	9E-6	5.045757490560675		1.0549	NR	Affymetrix, Illumina [8278136] (imputed)	N	multiple sclerosis	http://purl.obolibrary.org/obo/MONDO_0005301	GCST009597	Genome-wide genotyping array
2020-02-10	31604244	International Multiple Sclerosis Genetics Consortium	2019-09-01	Science	www.ncbi.nlm.nih.gov/pubmed/31604244	Multiple sclerosis genomic map implicates peripheral immune cells and microglia in susceptibility.	Multiple sclerosis	14,802 European and unknown ancestry cases, 26,703 European and unknown ancestry controls	32,627 European and unknown ancestry cases, 41,672 European and unknown ancestry controls	15q25.3	15	85744493	AKAP13	AKAP13			ENSG00000170776			rs11629690-G	rs11629690	0	11629690	non_coding_transcript_exon_variant	0	NR	8E-7	6.096910013008056		1.0558	NR	Affymetrix, Illumina [8278136] (imputed)	N	multiple sclerosis	http://purl.obolibrary.org/obo/MONDO_0005301	GCST009597	Genome-wide genotyping array
2020-02-10	31604244	International Multiple Sclerosis Genetics Consortium	2019-09-01	Science	www.ncbi.nlm.nih.gov/pubmed/31604244	Multiple sclerosis genomic map implicates peripheral immune cells and microglia in susceptibility.	Multiple sclerosis	14,802 European and unknown ancestry cases, 26,703 European and unknown ancestry controls	32,627 European and unknown ancestry cases, 41,672 European and unknown ancestry controls				MLLT10							chr10:21867179-T	chr10:21867179	0			1	NR	4E-6	5.3979400086720375		1.0564	NR	Affymetrix, Illumina [8278136] (imputed)	N	multiple sclerosis	http://purl.obolibrary.org/obo/MONDO_0005301	GCST009597	Genome-wide genotyping array
2020-02-10	31604244	International Multiple Sclerosis Genetics Consortium	2019-09-01	Science	www.ncbi.nlm.nih.gov/pubmed/31604244	Multiple sclerosis genomic map implicates peripheral immune cells and microglia in susceptibility.	Multiple sclerosis	14,802 European and unknown ancestry cases, 26,703 European and unknown ancestry controls	32,627 European and unknown ancestry cases, 41,672 European and unknown ancestry controls	10p11.23	10	30744074	SVILP1	LINC02644 - ZNF438	ENSG00000230720	ENSG00000183621		20334	76133	rs11008218-G	rs11008218	0	11008218	regulatory_region_variant	1	NR	2E-6	5.698970004336019		1.0564	NR	Affymetrix, Illumina [8278136] (imputed)	N	multiple sclerosis	http://purl.obolibrary.org/obo/MONDO_0005301	GCST009597	Genome-wide genotyping array
2020-02-10	31604244	International Multiple Sclerosis Genetics Consortium	2019-09-01	Science	www.ncbi.nlm.nih.gov/pubmed/31604244	Multiple sclerosis genomic map implicates peripheral immune cells and microglia in susceptibility.	Multiple sclerosis	14,802 European and unknown ancestry cases, 26,703 European and unknown ancestry controls	32,627 European and unknown ancestry cases, 41,672 European and unknown ancestry controls	18q21.1	18	50155855	MYO5B	MYO5B			ENSG00000167306			rs1567526-G	rs1567526	0	1567526	intron_variant	0	NR	3E-6	5.522878745280337		1.0565	NR	Affymetrix, Illumina [8278136] (imputed)	N	multiple sclerosis	http://purl.obolibrary.org/obo/MONDO_0005301	GCST009597	Genome-wide genotyping array
2020-02-10	31604244	International Multiple Sclerosis Genetics Consortium	2019-09-01	Science	www.ncbi.nlm.nih.gov/pubmed/31604244	Multiple sclerosis genomic map implicates peripheral immune cells and microglia in susceptibility.	Multiple sclerosis	14,802 European and unknown ancestry cases, 26,703 European and unknown ancestry controls	32,627 European and unknown ancestry cases, 41,672 European and unknown ancestry controls	10p14	10	8380654	LINC00708							rs10905353-G	rs10905353	0	10905353	regulatory_region_variant	1	NR	3E-6	5.522878745280337		1.0566	NR	Affymetrix, Illumina [8278136] (imputed)	N	multiple sclerosis	http://purl.obolibrary.org/obo/MONDO_0005301	GCST009597	Genome-wide genotyping array
2020-02-10	31604244	International Multiple Sclerosis Genetics Consortium	2019-09-01	Science	www.ncbi.nlm.nih.gov/pubmed/31604244	Multiple sclerosis genomic map implicates peripheral immune cells and microglia in susceptibility.	Multiple sclerosis	14,802 European and unknown ancestry cases, 26,703 European and unknown ancestry controls	32,627 European and unknown ancestry cases, 41,672 European and unknown ancestry controls	2q34	2	213154257	IKZF2	IKZF2 - LINC01953	ENSG00000030419	ENSG00000236193		1830	1549	rs62189580-G	rs62189580	0	62189580	regulatory_region_variant	1	NR	8E-7	6.096910013008056		1.0566	NR	Affymetrix, Illumina [8278136] (imputed)	N	multiple sclerosis	http://purl.obolibrary.org/obo/MONDO_0005301	GCST009597	Genome-wide genotyping array
2020-02-10	31604244	International Multiple Sclerosis Genetics Consortium	2019-09-01	Science	www.ncbi.nlm.nih.gov/pubmed/31604244	Multiple sclerosis genomic map implicates peripheral immune cells and microglia in susceptibility.	Multiple sclerosis	14,802 European and unknown ancestry cases, 26,703 European and unknown ancestry controls	32,627 European and unknown ancestry cases, 41,672 European and unknown ancestry controls	2q32.2	2	190656715	NAB1	NAB1			ENSG00000138386			rs929566-C	rs929566	0	929566	intron_variant	0	NR	6E-6	5.221848749616356		1.0567	NR	Affymetrix, Illumina [8278136] (imputed)	N	multiple sclerosis	http://purl.obolibrary.org/obo/MONDO_0005301	GCST009597	Genome-wide genotyping array
2020-11-05	32868391	Leng RX	2020-08-31	Ann Rheum Dis	www.ncbi.nlm.nih.gov/pubmed/32868391	Identification of new susceptibility loci associated with rheumatoid arthritis.	Rheumatoid arthritis	5,900 East Asian cases, 20,521 East Asian controls, 14,361 European ancestry cases, 43,923 European ancestry controls	NA	1p31.3	1	67322032	IL12RB2	IL12RB2			ENSG00000081985			rs2201584-G	rs2201584	0	2201584	intron_variant	0		8E-10	9.096910013008056		1.1	[1.07-1.13]	Illumina [NR] (imputed)	N	rheumatoid arthritis	http://www.ebi.ac.uk/efo/EFO_0000685	GCST010730	Genome-wide genotyping array
2020-11-05	32868391	Leng RX	2020-08-31	Ann Rheum Dis	www.ncbi.nlm.nih.gov/pubmed/32868391	Identification of new susceptibility loci associated with rheumatoid arthritis.	Rheumatoid arthritis	5,900 East Asian cases, 20,521 East Asian controls, 14,361 European ancestry cases, 43,923 European ancestry controls	NA	2q33.1	2	197748584	BOLL, PLCL1	BOLL			ENSG00000152430			rs770667-T	rs770667	0	770667	intron_variant	0		2E-8	7.698970004336019		1.08	[1.05-1.11]	Illumina [NR] (imputed)	N	rheumatoid arthritis	http://www.ebi.ac.uk/efo/EFO_0000685	GCST010730	Genome-wide genotyping array
2020-11-05	32868391	Leng RX	2020-08-31	Ann Rheum Dis	www.ncbi.nlm.nih.gov/pubmed/32868391	Identification of new susceptibility loci associated with rheumatoid arthritis.	Rheumatoid arthritis	5,900 East Asian cases, 20,521 East Asian controls, 14,361 European ancestry cases, 43,923 European ancestry controls	NA	3p21.31	3	46363251	CCR2	CCR2 - CCR5AS	ENSG00000121807	ENSG00000223552		2311	1704	rs34030880-A	rs34030880	0	34030880	intergenic_variant	1		3E-8	7.522878745280337		1.08	[1.05-1.11]	Illumina [NR] (imputed)	N	rheumatoid arthritis	http://www.ebi.ac.uk/efo/EFO_0000685	GCST010730	Genome-wide genotyping array
2020-11-05	32868391	Leng RX	2020-08-31	Ann Rheum Dis	www.ncbi.nlm.nih.gov/pubmed/32868391	Identification of new susceptibility loci associated with rheumatoid arthritis.	Rheumatoid arthritis	5,900 East Asian cases, 20,521 East Asian controls, 14,361 European ancestry cases, 43,923 European ancestry controls	NA	5q31.1	5	134083592	TCF7	VDAC1 - TCF7	ENSG00000213585	ENSG00000081059		78617	31089	rs244672-C	rs244672	0	244672	intergenic_variant	1		1E-9	9.0		1.09	[1.06-1.13]	Illumina [NR] (imputed)	N	rheumatoid arthritis	http://www.ebi.ac.uk/efo/EFO_0000685	GCST010730	Genome-wide genotyping array
2020-11-05	32868391	Leng RX	2020-08-31	Ann Rheum Dis	www.ncbi.nlm.nih.gov/pubmed/32868391	Identification of new susceptibility loci associated with rheumatoid arthritis.	Rheumatoid arthritis	5,900 East Asian cases, 20,521 East Asian controls, 14,361 European ancestry cases, 43,923 European ancestry controls	NA	15q26.1	15	90483245	IQGAP1	IQGAP1			ENSG00000140575			rs8040585-C	rs8040585	0	8040585	non_coding_transcript_exon_variant	0		2E-8	7.698970004336019		1.08	[1.05-1.11]	Illumina [NR] (imputed)	N	rheumatoid arthritis	http://www.ebi.ac.uk/efo/EFO_0000685	GCST010730	Genome-wide genotyping array
2020-02-10	31604244	International Multiple Sclerosis Genetics Consortium	2019-09-01	Science	www.ncbi.nlm.nih.gov/pubmed/31604244	Multiple sclerosis genomic map implicates peripheral immune cells and microglia in susceptibility.	Multiple sclerosis	14,802 European and unknown ancestry cases, 26,703 European and unknown ancestry controls	32,627 European and unknown ancestry cases, 41,672 European and unknown ancestry controls	22q13.1	22	39895803	ENTHD1	ENTHD1 - GRAP2	ENSG00000176177	ENSG00000100351		1939	5281	rs137955-T	rs137955	0	137955	intergenic_variant	1	NR	1E-8	8.0		1.0568	NR	Affymetrix, Illumina [8278136] (imputed)	N	multiple sclerosis	http://purl.obolibrary.org/obo/MONDO_0005301	GCST009597	Genome-wide genotyping array
2020-02-10	31604244	International Multiple Sclerosis Genetics Consortium	2019-09-01	Science	www.ncbi.nlm.nih.gov/pubmed/31604244	Multiple sclerosis genomic map implicates peripheral immune cells and microglia in susceptibility.	Multiple sclerosis	14,802 European and unknown ancestry cases, 26,703 European and unknown ancestry controls	32,627 European and unknown ancestry cases, 41,672 European and unknown ancestry controls	6p25.3	6	520595	EXOC2	EXOC2			ENSG00000112685			rs71545193-A	rs71545193	0	71545193	intron_variant	0	NR	6E-8	7.221848749616356		1.0568	NR	Affymetrix, Illumina [8278136] (imputed)	N	multiple sclerosis	http://purl.obolibrary.org/obo/MONDO_0005301	GCST009597	Genome-wide genotyping array
2020-02-10	31604244	International Multiple Sclerosis Genetics Consortium	2019-09-01	Science	www.ncbi.nlm.nih.gov/pubmed/31604244	Multiple sclerosis genomic map implicates peripheral immune cells and microglia in susceptibility.	Multiple sclerosis	14,802 European and unknown ancestry cases, 26,703 European and unknown ancestry controls	32,627 European and unknown ancestry cases, 41,672 European and unknown ancestry controls	2q33.1	2	201247748	CASP8	CASP8			ENSG00000064012			rs10931933-G	rs10931933	0	10931933	intron_variant	0	NR	1E-6	6.0		1.0573	NR	Affymetrix, Illumina [8278136] (imputed)	N	multiple sclerosis	http://purl.obolibrary.org/obo/MONDO_0005301	GCST009597	Genome-wide genotyping array
2020-02-10	31604244	International Multiple Sclerosis Genetics Consortium	2019-09-01	Science	www.ncbi.nlm.nih.gov/pubmed/31604244	Multiple sclerosis genomic map implicates peripheral immune cells and microglia in susceptibility.	Multiple sclerosis	14,802 European and unknown ancestry cases, 26,703 European and unknown ancestry controls	32,627 European and unknown ancestry cases, 41,672 European and unknown ancestry controls	17q25.1	17	75811880	UNK	UNK			ENSG00000132478			rs62088246-G	rs62088246	0	62088246	intron_variant	0	NR	7E-6	5.154901959985743		1.0575	NR	Affymetrix, Illumina [8278136] (imputed)	N	multiple sclerosis	http://purl.obolibrary.org/obo/MONDO_0005301	GCST009597	Genome-wide genotyping array
2020-02-10	31604244	International Multiple Sclerosis Genetics Consortium	2019-09-01	Science	www.ncbi.nlm.nih.gov/pubmed/31604244	Multiple sclerosis genomic map implicates peripheral immune cells and microglia in susceptibility.	Multiple sclerosis	14,802 European and unknown ancestry cases, 26,703 European and unknown ancestry controls	32,627 European and unknown ancestry cases, 41,672 European and unknown ancestry controls	19p13.2	19	11063252	SMARCA4	SMARCA4			ENSG00000127616			rs12609500-C	rs12609500	0	12609500	intron_variant	0	NR	5E-9	8.301029995663981		1.0581	NR	Affymetrix, Illumina [8278136] (imputed)	N	multiple sclerosis	http://purl.obolibrary.org/obo/MONDO_0005301	GCST009597	Genome-wide genotyping array
2020-02-10	31604244	International Multiple Sclerosis Genetics Consortium	2019-09-01	Science	www.ncbi.nlm.nih.gov/pubmed/31604244	Multiple sclerosis genomic map implicates peripheral immune cells and microglia in susceptibility.	Multiple sclerosis	14,802 European and unknown ancestry cases, 26,703 European and unknown ancestry controls	32,627 European and unknown ancestry cases, 41,672 European and unknown ancestry controls				CCDC12							chr3:47005668-G	chr3:47005668	0			1	NR	4E-7	6.3979400086720375		1.0582	NR	Affymetrix, Illumina [8278136] (imputed)	N	multiple sclerosis	http://purl.obolibrary.org/obo/MONDO_0005301	GCST009597	Genome-wide genotyping array
2020-02-10	31604244	International Multiple Sclerosis Genetics Consortium	2019-09-01	Science	www.ncbi.nlm.nih.gov/pubmed/31604244	Multiple sclerosis genomic map implicates peripheral immune cells and microglia in susceptibility.	Multiple sclerosis	14,802 European and unknown ancestry cases, 26,703 European and unknown ancestry controls	32,627 European and unknown ancestry cases, 41,672 European and unknown ancestry controls	3q29	3	196633959	FBXO45	LINC01063 - NRROS	ENSG00000232065	ENSG00000174004		1372	5735	rs1684468-T	rs1684468	0	1684468	regulatory_region_variant	1	NR	9E-7	6.045757490560675		1.0582	NR	Affymetrix, Illumina [8278136] (imputed)	N	multiple sclerosis	http://purl.obolibrary.org/obo/MONDO_0005301	GCST009597	Genome-wide genotyping array
2020-02-10	31604244	International Multiple Sclerosis Genetics Consortium	2019-09-01	Science	www.ncbi.nlm.nih.gov/pubmed/31604244	Multiple sclerosis genomic map implicates peripheral immune cells and microglia in susceptibility.	Multiple sclerosis	14,802 European and unknown ancestry cases, 26,703 European and unknown ancestry controls	32,627 European and unknown ancestry cases, 41,672 European and unknown ancestry controls	2p11.2	2	88794264	ANKRD36BP2	ANKRD36BP2			ENSG00000230006			rs335123-T	rs335123	0	335123	intron_variant	0	NR	2E-6	5.698970004336019		1.0585	NR	Affymetrix, Illumina [8278136] (imputed)	N	multiple sclerosis	http://purl.obolibrary.org/obo/MONDO_0005301	GCST009597	Genome-wide genotyping array
2020-02-10	31604244	International Multiple Sclerosis Genetics Consortium	2019-09-01	Science	www.ncbi.nlm.nih.gov/pubmed/31604244	Multiple sclerosis genomic map implicates peripheral immune cells and microglia in susceptibility.	Multiple sclerosis	14,802 European and unknown ancestry cases, 26,703 European and unknown ancestry controls	32,627 European and unknown ancestry cases, 41,672 European and unknown ancestry controls	13q14.11	13	39783540	COG6	COG6			ENSG00000133103			rs17591266-G	rs17591266	0	17591266	intron_variant	0	NR	2E-7	6.698970004336019		1.0586	NR	Affymetrix, Illumina [8278136] (imputed)	N	multiple sclerosis	http://purl.obolibrary.org/obo/MONDO_0005301	GCST009597	Genome-wide genotyping array
2020-02-10	31604244	International Multiple Sclerosis Genetics Consortium	2019-09-01	Science	www.ncbi.nlm.nih.gov/pubmed/31604244	Multiple sclerosis genomic map implicates peripheral immune cells and microglia in susceptibility.	Multiple sclerosis	14,802 European and unknown ancestry cases, 26,703 European and unknown ancestry controls	32,627 European and unknown ancestry cases, 41,672 European and unknown ancestry controls	6q22.33	6	129897657	TMEM244	TMEM244 - NA	ENSG00000203756			36110		rs6921288-A	rs6921288	0	6921288	intergenic_variant	1	NR	2E-7	6.698970004336019		1.0586	NR	Affymetrix, Illumina [8278136] (imputed)	N	multiple sclerosis	http://purl.obolibrary.org/obo/MONDO_0005301	GCST009597	Genome-wide genotyping array
2020-02-10	31604244	International Multiple Sclerosis Genetics Consortium	2019-09-01	Science	www.ncbi.nlm.nih.gov/pubmed/31604244	Multiple sclerosis genomic map implicates peripheral immune cells and microglia in susceptibility.	Multiple sclerosis	14,802 European and unknown ancestry cases, 26,703 European and unknown ancestry controls	32,627 European and unknown ancestry cases, 41,672 European and unknown ancestry controls	13q14.11	13	41465152	RGCC	RGCC			ENSG00000102760			rs3783196-C	rs3783196	0	3783196	intron_variant	0	NR	1E-7	7.0		1.0588	NR	Affymetrix, Illumina [8278136] (imputed)	N	multiple sclerosis	http://purl.obolibrary.org/obo/MONDO_0005301	GCST009597	Genome-wide genotyping array
2020-02-10	31604244	International Multiple Sclerosis Genetics Consortium	2019-09-01	Science	www.ncbi.nlm.nih.gov/pubmed/31604244	Multiple sclerosis genomic map implicates peripheral immune cells and microglia in susceptibility.	Multiple sclerosis	14,802 European and unknown ancestry cases, 26,703 European and unknown ancestry controls	32,627 European and unknown ancestry cases, 41,672 European and unknown ancestry controls	20q13.13	20	49805558	B4GALT5	RNU6-919P - SLC9A8	ENSG00000252540	ENSG00000197818		10644	7155	rs6020055-A	rs6020055	0	6020055	intergenic_variant	1	NR	5E-8	7.301029995663981		1.0590976	NR	Affymetrix, Illumina [8278136] (imputed)	N	multiple sclerosis	http://purl.obolibrary.org/obo/MONDO_0005301	GCST009597	Genome-wide genotyping array
2020-02-10	31604244	International Multiple Sclerosis Genetics Consortium	2019-09-01	Science	www.ncbi.nlm.nih.gov/pubmed/31604244	Multiple sclerosis genomic map implicates peripheral immune cells and microglia in susceptibility.	Multiple sclerosis	14,802 European and unknown ancestry cases, 26,703 European and unknown ancestry controls	32,627 European and unknown ancestry cases, 41,672 European and unknown ancestry controls	14q32.11	14	90906615	RPS6KA5	RPS6KA5			ENSG00000100784			rs1152430-C	rs1152430	0	1152430	intron_variant	0	NR	8E-6	5.096910013008056		1.0594	NR	Affymetrix, Illumina [8278136] (imputed)	N	multiple sclerosis	http://purl.obolibrary.org/obo/MONDO_0005301	GCST009597	Genome-wide genotyping array
2020-02-10	31604244	International Multiple Sclerosis Genetics Consortium	2019-09-01	Science	www.ncbi.nlm.nih.gov/pubmed/31604244	Multiple sclerosis genomic map implicates peripheral immune cells and microglia in susceptibility.	Multiple sclerosis	14,802 European and unknown ancestry cases, 26,703 European and unknown ancestry controls	32,627 European and unknown ancestry cases, 41,672 European and unknown ancestry controls	3q23	3	141432148	ZBTB38	ZBTB38			ENSG00000177311			rs6789653-G	rs6789653	0	6789653	5_prime_UTR_variant	0	NR	1E-9	9.0		1.0595	NR	Affymetrix, Illumina [8278136] (imputed)	N	multiple sclerosis	http://purl.obolibrary.org/obo/MONDO_0005301	GCST009597	Genome-wide genotyping array
2020-02-10	31604244	International Multiple Sclerosis Genetics Consortium	2019-09-01	Science	www.ncbi.nlm.nih.gov/pubmed/31604244	Multiple sclerosis genomic map implicates peripheral immune cells and microglia in susceptibility.	Multiple sclerosis	14,802 European and unknown ancestry cases, 26,703 European and unknown ancestry controls	32,627 European and unknown ancestry cases, 41,672 European and unknown ancestry controls	21q22.2	21	39091357	LOC101928435	NA - RPL23AP12		ENSG00000228861			36211	rs9977672-G	rs9977672	0	9977672	intergenic_variant	1	NR	1E-7	7.0		1.0595	NR	Affymetrix, Illumina [8278136] (imputed)	N	multiple sclerosis	http://purl.obolibrary.org/obo/MONDO_0005301	GCST009597	Genome-wide genotyping array
2020-02-10	31604244	International Multiple Sclerosis Genetics Consortium	2019-09-01	Science	www.ncbi.nlm.nih.gov/pubmed/31604244	Multiple sclerosis genomic map implicates peripheral immune cells and microglia in susceptibility.	Multiple sclerosis	14,802 European and unknown ancestry cases, 26,703 European and unknown ancestry controls	32,627 European and unknown ancestry cases, 41,672 European and unknown ancestry controls	12q13.11	12	46025303	SCAF11	SCAF11 - NCKAP5L	ENSG00000139218	ENSG00000167566		33183	3765843	rs7134559-C	rs7134559	0	7134559	intergenic_variant	1	NR	6E-7	6.221848749616356		1.0596	NR	Affymetrix, Illumina [8278136] (imputed)	N	multiple sclerosis	http://purl.obolibrary.org/obo/MONDO_0005301	GCST009597	Genome-wide genotyping array
2020-02-10	31604244	International Multiple Sclerosis Genetics Consortium	2019-09-01	Science	www.ncbi.nlm.nih.gov/pubmed/31604244	Multiple sclerosis genomic map implicates peripheral immune cells and microglia in susceptibility.	Multiple sclerosis	14,802 European and unknown ancestry cases, 26,703 European and unknown ancestry controls	32,627 European and unknown ancestry cases, 41,672 European and unknown ancestry controls	3p22.3	3	32920559	TRIM71	TRIM71 - CCR4	ENSG00000206557	ENSG00000183813		22735	31085	rs11919880-A	rs11919880	0	11919880	intergenic_variant	1	NR	8E-10	9.096910013008056		1.0603	NR	Affymetrix, Illumina [8278136] (imputed)	N	multiple sclerosis	http://purl.obolibrary.org/obo/MONDO_0005301	GCST009597	Genome-wide genotyping array
2020-02-10	31604244	International Multiple Sclerosis Genetics Consortium	2019-09-01	Science	www.ncbi.nlm.nih.gov/pubmed/31604244	Multiple sclerosis genomic map implicates peripheral immune cells and microglia in susceptibility.	Multiple sclerosis	14,802 European and unknown ancestry cases, 26,703 European and unknown ancestry controls	32,627 European and unknown ancestry cases, 41,672 European and unknown ancestry controls	5q31.3	5	143229960	ARHGAP26	ARHGAP26 - NR3C1	ENSG00000145819	ENSG00000113580		949	47971	rs33384-G	rs33384	0	33384	TF_binding_site_variant	1	NR	7E-7	6.154901959985743		1.0603	NR	Affymetrix, Illumina [8278136] (imputed)	N	multiple sclerosis	http://purl.obolibrary.org/obo/MONDO_0005301	GCST009597	Genome-wide genotyping array
2020-02-10	31604244	International Multiple Sclerosis Genetics Consortium	2019-09-01	Science	www.ncbi.nlm.nih.gov/pubmed/31604244	Multiple sclerosis genomic map implicates peripheral immune cells and microglia in susceptibility.	Multiple sclerosis	14,802 European and unknown ancestry cases, 26,703 European and unknown ancestry controls	32,627 European and unknown ancestry cases, 41,672 European and unknown ancestry controls				MAPK3							chr16:30171625-C	chr16:30171625	0			1	NR	3E-6	5.522878745280337		1.0606	NR	Affymetrix, Illumina [8278136] (imputed)	N	multiple sclerosis	http://purl.obolibrary.org/obo/MONDO_0005301	GCST009597	Genome-wide genotyping array
2020-02-10	31604244	International Multiple Sclerosis Genetics Consortium	2019-09-01	Science	www.ncbi.nlm.nih.gov/pubmed/31604244	Multiple sclerosis genomic map implicates peripheral immune cells and microglia in susceptibility.	Multiple sclerosis	14,802 European and unknown ancestry cases, 26,703 European and unknown ancestry controls	32,627 European and unknown ancestry cases, 41,672 European and unknown ancestry controls	11q23.1	11	111379094	POU2AF1	POU2AF1			ENSG00000110777			rs10789825-G	rs10789825	0	10789825	intron_variant	0	NR	2E-6	5.698970004336019		1.0608	NR	Affymetrix, Illumina [8278136] (imputed)	N	multiple sclerosis	http://purl.obolibrary.org/obo/MONDO_0005301	GCST009597	Genome-wide genotyping array
2020-02-10	31604244	International Multiple Sclerosis Genetics Consortium	2019-09-01	Science	www.ncbi.nlm.nih.gov/pubmed/31604244	Multiple sclerosis genomic map implicates peripheral immune cells and microglia in susceptibility.	Multiple sclerosis	14,802 European and unknown ancestry cases, 26,703 European and unknown ancestry controls	32,627 European and unknown ancestry cases, 41,672 European and unknown ancestry controls	18q21.1	18	49600629	LIPG	LIPG - SMUG1P1	ENSG00000101670	ENSG00000267444		1444	49721	rs28512338-A	rs28512338	0	28512338	intergenic_variant	1	NR	4E-7	6.3979400086720375		1.0609	NR	Affymetrix, Illumina [8278136] (imputed)	N	multiple sclerosis	http://purl.obolibrary.org/obo/MONDO_0005301	GCST009597	Genome-wide genotyping array
2020-02-10	31604244	International Multiple Sclerosis Genetics Consortium	2019-09-01	Science	www.ncbi.nlm.nih.gov/pubmed/31604244	Multiple sclerosis genomic map implicates peripheral immune cells and microglia in susceptibility.	Multiple sclerosis	14,802 European and unknown ancestry cases, 26,703 European and unknown ancestry controls	32,627 European and unknown ancestry cases, 41,672 European and unknown ancestry controls	9q22.2	9	90792671	DIRAS2	OR7E108P - SYK	ENSG00000270432	ENSG00000165025		40441	9116	rs290260-C	rs290260	0	290260	intergenic_variant	1	NR	6E-7	6.221848749616356		1.0613	NR	Affymetrix, Illumina [8278136] (imputed)	N	multiple sclerosis	http://purl.obolibrary.org/obo/MONDO_0005301	GCST009597	Genome-wide genotyping array
2020-02-10	31604244	International Multiple Sclerosis Genetics Consortium	2019-09-01	Science	www.ncbi.nlm.nih.gov/pubmed/31604244	Multiple sclerosis genomic map implicates peripheral immune cells and microglia in susceptibility.	Multiple sclerosis	14,802 European and unknown ancestry cases, 26,703 European and unknown ancestry controls	32,627 European and unknown ancestry cases, 41,672 European and unknown ancestry controls	17q21.31	17	45330304	MAP3K14	RNA5SP443 - ARHGAP27	ENSG00000199953	ENSG00000159314		2807	63598	rs7222450-A	rs7222450	0	7222450	intergenic_variant	1	NR	2E-10	9.698970004336019		1.0617	NR	Affymetrix, Illumina [8278136] (imputed)	N	multiple sclerosis	http://purl.obolibrary.org/obo/MONDO_0005301	GCST009597	Genome-wide genotyping array
2020-02-10	31604244	International Multiple Sclerosis Genetics Consortium	2019-09-01	Science	www.ncbi.nlm.nih.gov/pubmed/31604244	Multiple sclerosis genomic map implicates peripheral immune cells and microglia in susceptibility.	Multiple sclerosis	14,802 European and unknown ancestry cases, 26,703 European and unknown ancestry controls	32,627 European and unknown ancestry cases, 41,672 European and unknown ancestry controls	17q22	17	58281401	MPO	MPO - TSPOAP1	ENSG00000005381	ENSG00000005379		466	19827	rs2333227-C	rs2333227	0	2333227	intergenic_variant	1	NR	8E-6	5.096910013008056		1.0618	NR	Affymetrix, Illumina [8278136] (imputed)	N	multiple sclerosis	http://purl.obolibrary.org/obo/MONDO_0005301	GCST009597	Genome-wide genotyping array
2020-02-10	31604244	International Multiple Sclerosis Genetics Consortium	2019-09-01	Science	www.ncbi.nlm.nih.gov/pubmed/31604244	Multiple sclerosis genomic map implicates peripheral immune cells and microglia in susceptibility.	Multiple sclerosis	14,802 European and unknown ancestry cases, 26,703 European and unknown ancestry controls	32,627 European and unknown ancestry cases, 41,672 European and unknown ancestry controls	18q21.32	18	58602505	ALPK2	ALPK2			ENSG00000198796			rs4940730-A	rs4940730	0	4940730	intron_variant	0	NR	4E-10	9.397940008672037		1.0626	NR	Affymetrix, Illumina [8278136] (imputed)	N	multiple sclerosis	http://purl.obolibrary.org/obo/MONDO_0005301	GCST009597	Genome-wide genotyping array
2020-02-10	31604244	International Multiple Sclerosis Genetics Consortium	2019-09-01	Science	www.ncbi.nlm.nih.gov/pubmed/31604244	Multiple sclerosis genomic map implicates peripheral immune cells and microglia in susceptibility.	Multiple sclerosis	14,802 European and unknown ancestry cases, 26,703 European and unknown ancestry controls	32,627 European and unknown ancestry cases, 41,672 European and unknown ancestry controls	5q35.3	5	177363161	RGS14	RGS14			ENSG00000169220			rs67111717-G	rs67111717	0	67111717	intron_variant	0	NR	3E-21	20.522878745280337		1.1041	NR	Affymetrix, Illumina [8278136] (imputed)	N	multiple sclerosis	http://purl.obolibrary.org/obo/MONDO_0005301	GCST009597	Genome-wide genotyping array
2020-02-10	31604244	International Multiple Sclerosis Genetics Consortium	2019-09-01	Science	www.ncbi.nlm.nih.gov/pubmed/31604244	Multiple sclerosis genomic map implicates peripheral immune cells and microglia in susceptibility.	Multiple sclerosis	14,802 European and unknown ancestry cases, 26,703 European and unknown ancestry controls	32,627 European and unknown ancestry cases, 41,672 European and unknown ancestry controls	1q32.1	1	200906769	C1orf106	INAVA			ENSG00000163362			rs59655222-T	rs59655222	0	59655222	intron_variant	0	NR	6E-21	20.221848749616356		1.1049	NR	Affymetrix, Illumina [8278136] (imputed)	N	multiple sclerosis	http://purl.obolibrary.org/obo/MONDO_0005301	GCST009597	Genome-wide genotyping array
2020-02-10	31604244	International Multiple Sclerosis Genetics Consortium	2019-09-01	Science	www.ncbi.nlm.nih.gov/pubmed/31604244	Multiple sclerosis genomic map implicates peripheral immune cells and microglia in susceptibility.	Multiple sclerosis	14,802 European and unknown ancestry cases, 26,703 European and unknown ancestry controls	32,627 European and unknown ancestry cases, 41,672 European and unknown ancestry controls	6q23.3	6	135174088	HBS1L	HBS1L - MYB	ENSG00000112339	ENSG00000118513		71032	7220	rs2327586-T	rs2327586	0	2327586	regulatory_region_variant	1	NR	9E-20	19.045757490560675		1.1053	NR	Affymetrix, Illumina [8278136] (imputed)	N	multiple sclerosis	http://purl.obolibrary.org/obo/MONDO_0005301	GCST009597	Genome-wide genotyping array
2020-02-10	31604244	International Multiple Sclerosis Genetics Consortium	2019-09-01	Science	www.ncbi.nlm.nih.gov/pubmed/31604244	Multiple sclerosis genomic map implicates peripheral immune cells and microglia in susceptibility.	Multiple sclerosis	14,802 European and unknown ancestry cases, 26,703 European and unknown ancestry controls	32,627 European and unknown ancestry cases, 41,672 European and unknown ancestry controls	15q25.1	15	78955140	CTSH	CTSH - RASGRF1	ENSG00000103811	ENSG00000058335		5566	4766	rs62013236-C	rs62013236	0	62013236	intergenic_variant	1	NR	9E-17	16.045757490560675		1.106	NR	Affymetrix, Illumina [8278136] (imputed)	N	multiple sclerosis	http://purl.obolibrary.org/obo/MONDO_0005301	GCST009597	Genome-wide genotyping array
2020-02-10	31604244	International Multiple Sclerosis Genetics Consortium	2019-09-01	Science	www.ncbi.nlm.nih.gov/pubmed/31604244	Multiple sclerosis genomic map implicates peripheral immune cells and microglia in susceptibility.	Multiple sclerosis	14,802 European and unknown ancestry cases, 26,703 European and unknown ancestry controls	32,627 European and unknown ancestry cases, 41,672 European and unknown ancestry controls	1q23.3	1	160664798	SLAMF1	SLAMF1 - SETP9	ENSG00000117090	ENSG00000235101		17503	5350	rs6427540-C	rs6427540	0	6427540	intergenic_variant	1	NR	1E-9	9.0		1.106	NR	Affymetrix, Illumina [8278136] (imputed)	N	multiple sclerosis	http://purl.obolibrary.org/obo/MONDO_0005301	GCST009597	Genome-wide genotyping array
2020-02-10	31604244	International Multiple Sclerosis Genetics Consortium	2019-09-01	Science	www.ncbi.nlm.nih.gov/pubmed/31604244	Multiple sclerosis genomic map implicates peripheral immune cells and microglia in susceptibility.	Multiple sclerosis	14,802 European and unknown ancestry cases, 26,703 European and unknown ancestry controls	32,627 European and unknown ancestry cases, 41,672 European and unknown ancestry controls	16q23.1	16	79077400	WWOX	WWOX			ENSG00000186153			rs12925972-C	rs12925972	0	12925972	non_coding_transcript_exon_variant	0	NR	1E-19	19.0		1.107	NR	Affymetrix, Illumina [8278136] (imputed)	N	multiple sclerosis	http://purl.obolibrary.org/obo/MONDO_0005301	GCST009597	Genome-wide genotyping array
2020-02-10	31604244	International Multiple Sclerosis Genetics Consortium	2019-09-01	Science	www.ncbi.nlm.nih.gov/pubmed/31604244	Multiple sclerosis genomic map implicates peripheral immune cells and microglia in susceptibility.	Multiple sclerosis	14,802 European and unknown ancestry cases, 26,703 European and unknown ancestry controls	32,627 European and unknown ancestry cases, 41,672 European and unknown ancestry controls	17q21.32	17	47624914	NPEPPS	KPNB1-DT			ENSG00000263766			rs11079784-C	rs11079784	0	11079784	intron_variant	0	NR	2E-27	26.69897000433602		1.1074	NR	Affymetrix, Illumina [8278136] (imputed)	N	multiple sclerosis	http://purl.obolibrary.org/obo/MONDO_0005301	GCST009597	Genome-wide genotyping array
2020-02-10	31604244	International Multiple Sclerosis Genetics Consortium	2019-09-01	Science	www.ncbi.nlm.nih.gov/pubmed/31604244	Multiple sclerosis genomic map implicates peripheral immune cells and microglia in susceptibility.	Multiple sclerosis	14,802 European and unknown ancestry cases, 26,703 European and unknown ancestry controls	32,627 European and unknown ancestry cases, 41,672 European and unknown ancestry controls	19p13.11	19	16448610	EPS15L1	EPS15L1			ENSG00000127527			rs58166386-G	rs58166386	0	58166386	intron_variant	0	NR	4E-24	23.397940008672037		1.108	NR	Affymetrix, Illumina [8278136] (imputed)	N	multiple sclerosis	http://purl.obolibrary.org/obo/MONDO_0005301	GCST009597	Genome-wide genotyping array
2020-02-10	31604244	International Multiple Sclerosis Genetics Consortium	2019-09-01	Science	www.ncbi.nlm.nih.gov/pubmed/31604244	Multiple sclerosis genomic map implicates peripheral immune cells and microglia in susceptibility.	Multiple sclerosis	14,802 European and unknown ancestry cases, 26,703 European and unknown ancestry controls	32,627 European and unknown ancestry cases, 41,672 European and unknown ancestry controls				LPCAT1							chr5:1519833-T	chr5:1519833	0			1	NR	8E-6	5.096910013008056		1.1081	NR	Affymetrix, Illumina [8278136] (imputed)	N	multiple sclerosis	http://purl.obolibrary.org/obo/MONDO_0005301	GCST009597	Genome-wide genotyping array
2020-02-10	31604244	International Multiple Sclerosis Genetics Consortium	2019-09-01	Science	www.ncbi.nlm.nih.gov/pubmed/31604244	Multiple sclerosis genomic map implicates peripheral immune cells and microglia in susceptibility.	Multiple sclerosis	14,802 European and unknown ancestry cases, 26,703 European and unknown ancestry controls	32,627 European and unknown ancestry cases, 41,672 European and unknown ancestry controls	20q12	20	41317131	ZHX3	ZHX3			ENSG00000174306			rs62208470-G	rs62208470	0	62208470	5_prime_UTR_variant	0	NR	5E-6	5.301029995663981		1.1088	NR	Affymetrix, Illumina [8278136] (imputed)	N	multiple sclerosis	http://purl.obolibrary.org/obo/MONDO_0005301	GCST009597	Genome-wide genotyping array
2020-02-10	31604244	International Multiple Sclerosis Genetics Consortium	2019-09-01	Science	www.ncbi.nlm.nih.gov/pubmed/31604244	Multiple sclerosis genomic map implicates peripheral immune cells and microglia in susceptibility.	Multiple sclerosis	14,802 European and unknown ancestry cases, 26,703 European and unknown ancestry controls	32,627 European and unknown ancestry cases, 41,672 European and unknown ancestry controls				MIR548AN							chr13:100026952-A	chr13:100026952	0			1	NR	9E-17	16.045757490560675		1.11	NR	Affymetrix, Illumina [8278136] (imputed)	N	multiple sclerosis	http://purl.obolibrary.org/obo/MONDO_0005301	GCST009597	Genome-wide genotyping array
2020-02-10	31604244	International Multiple Sclerosis Genetics Consortium	2019-09-01	Science	www.ncbi.nlm.nih.gov/pubmed/31604244	Multiple sclerosis genomic map implicates peripheral immune cells and microglia in susceptibility.	Multiple sclerosis	14,802 European and unknown ancestry cases, 26,703 European and unknown ancestry controls	32,627 European and unknown ancestry cases, 41,672 European and unknown ancestry controls	3q25.33	3	159973324	IL12A-AS1	IL12A-AS1			ENSG00000244040			rs1014486-C	rs1014486	0	1014486	intron_variant	0	NR	3E-28	27.522878745280337		1.11	NR	Affymetrix, Illumina [8278136] (imputed)	N	multiple sclerosis	http://purl.obolibrary.org/obo/MONDO_0005301	GCST009597	Genome-wide genotyping array
2020-02-10	31604244	International Multiple Sclerosis Genetics Consortium	2019-09-01	Science	www.ncbi.nlm.nih.gov/pubmed/31604244	Multiple sclerosis genomic map implicates peripheral immune cells and microglia in susceptibility.	Multiple sclerosis	14,802 European and unknown ancestry cases, 26,703 European and unknown ancestry controls	32,627 European and unknown ancestry cases, 41,672 European and unknown ancestry controls	11q23.3	11	118877104	DDX6	Y_RNA - Y_RNA	ENSG00000207382	ENSG00000207382		40993	93394	rs6589706-A	rs6589706	0	6589706	regulatory_region_variant	1	NR	5E-26	25.30102999566398		1.11	NR	Affymetrix, Illumina [8278136] (imputed)	N	multiple sclerosis	http://purl.obolibrary.org/obo/MONDO_0005301	GCST009597	Genome-wide genotyping array
2020-02-10	31604244	International Multiple Sclerosis Genetics Consortium	2019-09-01	Science	www.ncbi.nlm.nih.gov/pubmed/31604244	Multiple sclerosis genomic map implicates peripheral immune cells and microglia in susceptibility.	Multiple sclerosis	14,802 European and unknown ancestry cases, 26,703 European and unknown ancestry controls	32,627 European and unknown ancestry cases, 41,672 European and unknown ancestry controls				LINC01108							chr6:14691215-C	chr6:14691215	0			1	NR	1E-17	17.0		1.1108	NR	Affymetrix, Illumina [8278136] (imputed)	N	multiple sclerosis	http://purl.obolibrary.org/obo/MONDO_0005301	GCST009597	Genome-wide genotyping array
2020-02-10	31604244	International Multiple Sclerosis Genetics Consortium	2019-09-01	Science	www.ncbi.nlm.nih.gov/pubmed/31604244	Multiple sclerosis genomic map implicates peripheral immune cells and microglia in susceptibility.	Multiple sclerosis	14,802 European and unknown ancestry cases, 26,703 European and unknown ancestry controls	32,627 European and unknown ancestry cases, 41,672 European and unknown ancestry controls	5q31.1	5	134114136	TCF7	NA - TCF7		ENSG00000081059			545	rs244656-A	rs244656	0	244656	regulatory_region_variant	1	NR	3E-14	13.522878745280337		1.1116	NR	Affymetrix, Illumina [8278136] (imputed)	N	multiple sclerosis	http://purl.obolibrary.org/obo/MONDO_0005301	GCST009597	Genome-wide genotyping array
2020-02-10	31604244	International Multiple Sclerosis Genetics Consortium	2019-09-01	Science	www.ncbi.nlm.nih.gov/pubmed/31604244	Multiple sclerosis genomic map implicates peripheral immune cells and microglia in susceptibility.	Multiple sclerosis	14,802 European and unknown ancestry cases, 26,703 European and unknown ancestry controls	32,627 European and unknown ancestry cases, 41,672 European and unknown ancestry controls	6q23.3	6	137638318	OLIG3	BTF3L4P3 - LINC02539	ENSG00000213108	ENSG00000234956		93946	91852	rs631204-A	rs631204	0	631204	intergenic_variant	1	NR	5E-25	24.30102999566398		1.1127	NR	Affymetrix, Illumina [8278136] (imputed)	N	multiple sclerosis	http://purl.obolibrary.org/obo/MONDO_0005301	GCST009597	Genome-wide genotyping array
2020-02-10	31604244	International Multiple Sclerosis Genetics Consortium	2019-09-01	Science	www.ncbi.nlm.nih.gov/pubmed/31604244	Multiple sclerosis genomic map implicates peripheral immune cells and microglia in susceptibility.	Multiple sclerosis	14,802 European and unknown ancestry cases, 26,703 European and unknown ancestry controls	32,627 European and unknown ancestry cases, 41,672 European and unknown ancestry controls	3p26.1	3	4849521	ITPR1	ITPR1 - BHLHE40-AS1	ENSG00000150995	ENSG00000235831		2015	47288	rs4560284-A	rs4560284	0	4560284	intron_variant	1	NR	6E-8	7.221848749616356		1.1138	NR	Affymetrix, Illumina [8278136] (imputed)	N	multiple sclerosis	http://purl.obolibrary.org/obo/MONDO_0005301	GCST009597	Genome-wide genotyping array
2020-02-10	31604244	International Multiple Sclerosis Genetics Consortium	2019-09-01	Science	www.ncbi.nlm.nih.gov/pubmed/31604244	Multiple sclerosis genomic map implicates peripheral immune cells and microglia in susceptibility.	Multiple sclerosis	14,802 European and unknown ancestry cases, 26,703 European and unknown ancestry controls	32,627 European and unknown ancestry cases, 41,672 European and unknown ancestry controls				BHLHE40							chr3:5035903-C	chr3:5035903	0			1	NR	2E-6	5.698970004336019		1.1146	NR	Affymetrix, Illumina [8278136] (imputed)	N	multiple sclerosis	http://purl.obolibrary.org/obo/MONDO_0005301	GCST009597	Genome-wide genotyping array
2020-02-10	31604244	International Multiple Sclerosis Genetics Consortium	2019-09-01	Science	www.ncbi.nlm.nih.gov/pubmed/31604244	Multiple sclerosis genomic map implicates peripheral immune cells and microglia in susceptibility.	Multiple sclerosis	14,802 European and unknown ancestry cases, 26,703 European and unknown ancestry controls	32,627 European and unknown ancestry cases, 41,672 European and unknown ancestry controls				LOC399715							chr10:6390285-C	chr10:6390285	0			1	NR	1E-6	6.0		1.1147	NR	Affymetrix, Illumina [8278136] (imputed)	N	multiple sclerosis	http://purl.obolibrary.org/obo/MONDO_0005301	GCST009597	Genome-wide genotyping array
2020-02-10	31604244	International Multiple Sclerosis Genetics Consortium	2019-09-01	Science	www.ncbi.nlm.nih.gov/pubmed/31604244	Multiple sclerosis genomic map implicates peripheral immune cells and microglia in susceptibility.	Multiple sclerosis	14,802 European and unknown ancestry cases, 26,703 European and unknown ancestry controls	32,627 European and unknown ancestry cases, 41,672 European and unknown ancestry controls	17q23.1	17	59781849	VMP1	VMP1			ENSG00000062716			rs2150879-G	rs2150879	0	2150879	intron_variant	0	NR	4E-31	30.397940008672037		1.1163	NR	Affymetrix, Illumina [8278136] (imputed)	N	multiple sclerosis	http://purl.obolibrary.org/obo/MONDO_0005301	GCST009597	Genome-wide genotyping array
2020-02-10	31604244	International Multiple Sclerosis Genetics Consortium	2019-09-01	Science	www.ncbi.nlm.nih.gov/pubmed/31604244	Multiple sclerosis genomic map implicates peripheral immune cells and microglia in susceptibility.	Multiple sclerosis	14,802 European and unknown ancestry cases, 26,703 European and unknown ancestry controls	32,627 European and unknown ancestry cases, 41,672 European and unknown ancestry controls	2p21	2	43128185	LOC102723854	LINC02580			ENSG00000230587			rs12478539-G	rs12478539	0	12478539	intron_variant	0	NR	2E-24	23.69897000433602		1.1165	NR	Affymetrix, Illumina [8278136] (imputed)	N	multiple sclerosis	http://purl.obolibrary.org/obo/MONDO_0005301	GCST009597	Genome-wide genotyping array
2020-02-10	31604244	International Multiple Sclerosis Genetics Consortium	2019-09-01	Science	www.ncbi.nlm.nih.gov/pubmed/31604244	Multiple sclerosis genomic map implicates peripheral immune cells and microglia in susceptibility.	Multiple sclerosis	14,802 European and unknown ancestry cases, 26,703 European and unknown ancestry controls	32,627 European and unknown ancestry cases, 41,672 European and unknown ancestry controls	19p13.2	19	10481468	PDE4A	PDE4A - KEAP1	ENSG00000065989	ENSG00000079999		11838	4657	rs28834106-T	rs28834106	0	28834106	intergenic_variant	1	NR	4E-19	18.397940008672037		1.1171	NR	Affymetrix, Illumina [8278136] (imputed)	N	multiple sclerosis	http://purl.obolibrary.org/obo/MONDO_0005301	GCST009597	Genome-wide genotyping array
2020-02-10	31604244	International Multiple Sclerosis Genetics Consortium	2019-09-01	Science	www.ncbi.nlm.nih.gov/pubmed/31604244	Multiple sclerosis genomic map implicates peripheral immune cells and microglia in susceptibility.	Multiple sclerosis	14,802 European and unknown ancestry cases, 26,703 European and unknown ancestry controls	32,627 European and unknown ancestry cases, 41,672 European and unknown ancestry controls	7p15.3	7	22732641	IL6	IL6 - MTCYBP42	ENSG00000136244	ENSG00000228803		639	15034	rs2069852-G	rs2069852	0	2069852	regulatory_region_variant	1	NR	8E-7	6.096910013008056		1.1173	NR	Affymetrix, Illumina [8278136] (imputed)	N	multiple sclerosis	http://purl.obolibrary.org/obo/MONDO_0005301	GCST009597	Genome-wide genotyping array
2020-02-10	31604244	International Multiple Sclerosis Genetics Consortium	2019-09-01	Science	www.ncbi.nlm.nih.gov/pubmed/31604244	Multiple sclerosis genomic map implicates peripheral immune cells and microglia in susceptibility.	Multiple sclerosis	14,802 European and unknown ancestry cases, 26,703 European and unknown ancestry controls	32,627 European and unknown ancestry cases, 41,672 European and unknown ancestry controls				CD86							chr3:121783015-T	chr3:121783015	0			1	NR	8E-10	9.096910013008056		1.1199	NR	Affymetrix, Illumina [8278136] (imputed)	N	multiple sclerosis	http://purl.obolibrary.org/obo/MONDO_0005301	GCST009597	Genome-wide genotyping array
2020-02-10	31604244	International Multiple Sclerosis Genetics Consortium	2019-09-01	Science	www.ncbi.nlm.nih.gov/pubmed/31604244	Multiple sclerosis genomic map implicates peripheral immune cells and microglia in susceptibility.	Multiple sclerosis	14,802 European and unknown ancestry cases, 26,703 European and unknown ancestry controls	32,627 European and unknown ancestry cases, 41,672 European and unknown ancestry controls	11q23.3	11	118872577	DDX6	Y_RNA - CXCR5	ENSG00000207382	ENSG00000160683		36466	11315	rs12365699-G	rs12365699	0	12365699	regulatory_region_variant	1	NR	2E-19	18.69897000433602		1.1237	NR	Affymetrix, Illumina [8278136] (imputed)	N	multiple sclerosis	http://purl.obolibrary.org/obo/MONDO_0005301	GCST009597	Genome-wide genotyping array
2020-02-10	31604244	International Multiple Sclerosis Genetics Consortium	2019-09-01	Science	www.ncbi.nlm.nih.gov/pubmed/31604244	Multiple sclerosis genomic map implicates peripheral immune cells and microglia in susceptibility.	Multiple sclerosis	14,802 European and unknown ancestry cases, 26,703 European and unknown ancestry controls	32,627 European and unknown ancestry cases, 41,672 European and unknown ancestry controls	11q12.2	11	61026179	CD6	CD6 - CD5	ENSG00000013725	ENSG00000110448		5802	76310	rs4939490-G	rs4939490	0	4939490	intergenic_variant	1	NR	2E-29	28.69897000433602		1.1237	NR	Affymetrix, Illumina [8278136] (imputed)	N	multiple sclerosis	http://purl.obolibrary.org/obo/MONDO_0005301	GCST009597	Genome-wide genotyping array
2020-02-10	31604244	International Multiple Sclerosis Genetics Consortium	2019-09-01	Science	www.ncbi.nlm.nih.gov/pubmed/31604244	Multiple sclerosis genomic map implicates peripheral immune cells and microglia in susceptibility.	Multiple sclerosis	14,802 European and unknown ancestry cases, 26,703 European and unknown ancestry controls	32,627 European and unknown ancestry cases, 41,672 European and unknown ancestry controls	12q14.1	12	57713053	OS9	OS9			ENSG00000135506			rs701006-G	rs701006	0	701006	intron_variant	0	NR	1E-30	30.0		1.124	NR	Affymetrix, Illumina [8278136] (imputed)	N	multiple sclerosis	http://purl.obolibrary.org/obo/MONDO_0005301	GCST009597	Genome-wide genotyping array
2020-02-10	31604244	International Multiple Sclerosis Genetics Consortium	2019-09-01	Science	www.ncbi.nlm.nih.gov/pubmed/31604244	Multiple sclerosis genomic map implicates peripheral immune cells and microglia in susceptibility.	Multiple sclerosis	14,802 European and unknown ancestry cases, 26,703 European and unknown ancestry controls	32,627 European and unknown ancestry cases, 41,672 European and unknown ancestry controls	7q22.3	7	106066016	CDHR3	CDHR3 - SYPL1	ENSG00000128536	ENSG00000008282		29584	24489	rs73414214-C	rs73414214	0	73414214	intergenic_variant	1	NR	6E-10	9.221848749616356		1.1282	NR	Affymetrix, Illumina [8278136] (imputed)	N	multiple sclerosis	http://purl.obolibrary.org/obo/MONDO_0005301	GCST009597	Genome-wide genotyping array
2020-02-10	31604244	International Multiple Sclerosis Genetics Consortium	2019-09-01	Science	www.ncbi.nlm.nih.gov/pubmed/31604244	Multiple sclerosis genomic map implicates peripheral immune cells and microglia in susceptibility.	Multiple sclerosis	14,802 European and unknown ancestry cases, 26,703 European and unknown ancestry controls	32,627 European and unknown ancestry cases, 41,672 European and unknown ancestry controls	1p22.1	1	91756532	TGFBR3	TGFBR3			ENSG00000069702			rs12133753-C	rs12133753	0	12133753	intron_variant	0	NR	2E-16	15.698970004336019		1.131	NR	Affymetrix, Illumina [8278136] (imputed)	N	multiple sclerosis	http://purl.obolibrary.org/obo/MONDO_0005301	GCST009597	Genome-wide genotyping array
2020-02-10	31604244	International Multiple Sclerosis Genetics Consortium	2019-09-01	Science	www.ncbi.nlm.nih.gov/pubmed/31604244	Multiple sclerosis genomic map implicates peripheral immune cells and microglia in susceptibility.	Multiple sclerosis	14,802 European and unknown ancestry cases, 26,703 European and unknown ancestry controls	32,627 European and unknown ancestry cases, 41,672 European and unknown ancestry controls	16q24.1	16	85987899	IRF8	LINC02132 - NA	ENSG00000268804			51676		rs35703946-G	rs35703946	0	35703946	intron_variant	1	NR	3E-17	16.522878745280337		1.1315	NR	Affymetrix, Illumina [8278136] (imputed)	N	multiple sclerosis	http://purl.obolibrary.org/obo/MONDO_0005301	GCST009597	Genome-wide genotyping array
2020-02-10	31604244	International Multiple Sclerosis Genetics Consortium	2019-09-01	Science	www.ncbi.nlm.nih.gov/pubmed/31604244	Multiple sclerosis genomic map implicates peripheral immune cells and microglia in susceptibility.	Multiple sclerosis	14,802 European and unknown ancestry cases, 26,703 European and unknown ancestry controls	32,627 European and unknown ancestry cases, 41,672 European and unknown ancestry controls				ABI3BP							chr3:100656795-T	chr3:100656795	0			1	NR	2E-6	5.698970004336019		1.1368	NR	Affymetrix, Illumina [8278136] (imputed)	N	multiple sclerosis	http://purl.obolibrary.org/obo/MONDO_0005301	GCST009597	Genome-wide genotyping array
2020-02-10	31604244	International Multiple Sclerosis Genetics Consortium	2019-09-01	Science	www.ncbi.nlm.nih.gov/pubmed/31604244	Multiple sclerosis genomic map implicates peripheral immune cells and microglia in susceptibility.	Multiple sclerosis	14,802 European and unknown ancestry cases, 26,703 European and unknown ancestry controls	32,627 European and unknown ancestry cases, 41,672 European and unknown ancestry controls	10p15.1	10	6028310	IL2RA	IL2RA			ENSG00000134460			rs12722559-C	rs12722559	0	12722559	intron_variant	0	NR	2E-15	14.698970004336019		1.1372	NR	Affymetrix, Illumina [8278136] (imputed)	N	multiple sclerosis	http://purl.obolibrary.org/obo/MONDO_0005301	GCST009597	Genome-wide genotyping array
2020-02-10	31604244	International Multiple Sclerosis Genetics Consortium	2019-09-01	Science	www.ncbi.nlm.nih.gov/pubmed/31604244	Multiple sclerosis genomic map implicates peripheral immune cells and microglia in susceptibility.	Multiple sclerosis	14,802 European and unknown ancestry cases, 26,703 European and unknown ancestry controls	32,627 European and unknown ancestry cases, 41,672 European and unknown ancestry controls				ILDR1							chr3:121765368-C	chr3:121765368	0			1	NR	7E-43	42.15490195998574		1.1384	NR	Affymetrix, Illumina [8278136] (imputed)	N	multiple sclerosis	http://purl.obolibrary.org/obo/MONDO_0005301	GCST009597	Genome-wide genotyping array
2020-02-10	31604244	International Multiple Sclerosis Genetics Consortium	2019-09-01	Science	www.ncbi.nlm.nih.gov/pubmed/31604244	Multiple sclerosis genomic map implicates peripheral immune cells and microglia in susceptibility.	Multiple sclerosis	14,802 European and unknown ancestry cases, 26,703 European and unknown ancestry controls	32,627 European and unknown ancestry cases, 41,672 European and unknown ancestry controls	2q37.1	2	230257114	SP140	SP140			ENSG00000079263			rs35540610-C	rs35540610	0	35540610	intron_variant	0	NR	3E-33	32.52287874528034		1.1423	NR	Affymetrix, Illumina [8278136] (imputed)	N	multiple sclerosis	http://purl.obolibrary.org/obo/MONDO_0005301	GCST009597	Genome-wide genotyping array
2020-02-10	31604244	International Multiple Sclerosis Genetics Consortium	2019-09-01	Science	www.ncbi.nlm.nih.gov/pubmed/31604244	Multiple sclerosis genomic map implicates peripheral immune cells and microglia in susceptibility.	Multiple sclerosis	14,802 European and unknown ancestry cases, 26,703 European and unknown ancestry controls	32,627 European and unknown ancestry cases, 41,672 European and unknown ancestry controls	16q23.2	16	79316307	WWOX	RNA5SP431 - NA	ENSG00000222244			51734		rs17724508-T	rs17724508	0	17724508	regulatory_region_variant	1	NR	6E-14	13.221848749616356		1.1431	NR	Affymetrix, Illumina [8278136] (imputed)	N	multiple sclerosis	http://purl.obolibrary.org/obo/MONDO_0005301	GCST009597	Genome-wide genotyping array
2020-02-10	31604244	International Multiple Sclerosis Genetics Consortium	2019-09-01	Science	www.ncbi.nlm.nih.gov/pubmed/31604244	Multiple sclerosis genomic map implicates peripheral immune cells and microglia in susceptibility.	Multiple sclerosis	14,802 European and unknown ancestry cases, 26,703 European and unknown ancestry controls	32,627 European and unknown ancestry cases, 41,672 European and unknown ancestry controls	6q23.3	6	137116920	IL20RA	IL20RA - IL22RA2	ENSG00000016402	ENSG00000164485		71740	26900	rs62420820-A	rs62420820	0	62420820	intergenic_variant	1	NR	9E-36	35.045757490560675		1.1444	NR	Affymetrix, Illumina [8278136] (imputed)	N	multiple sclerosis	http://purl.obolibrary.org/obo/MONDO_0005301	GCST009597	Genome-wide genotyping array
2020-02-10	31604244	International Multiple Sclerosis Genetics Consortium	2019-09-01	Science	www.ncbi.nlm.nih.gov/pubmed/31604244	Multiple sclerosis genomic map implicates peripheral immune cells and microglia in susceptibility.	Multiple sclerosis	14,802 European and unknown ancestry cases, 26,703 European and unknown ancestry controls	32,627 European and unknown ancestry cases, 41,672 European and unknown ancestry controls	16p13.13	16	11319069	PRM1	RMI2			ENSG00000175643			rs34947566-C	rs34947566	0	34947566	intron_variant	0	NR	1E-23	23.0		1.1463	NR	Affymetrix, Illumina [8278136] (imputed)	N	multiple sclerosis	http://purl.obolibrary.org/obo/MONDO_0005301	GCST009597	Genome-wide genotyping array
2020-02-10	31604244	International Multiple Sclerosis Genetics Consortium	2019-09-01	Science	www.ncbi.nlm.nih.gov/pubmed/31604244	Multiple sclerosis genomic map implicates peripheral immune cells and microglia in susceptibility.	Multiple sclerosis	14,802 European and unknown ancestry cases, 26,703 European and unknown ancestry controls	32,627 European and unknown ancestry cases, 41,672 European and unknown ancestry controls	20q13.33	20	63743088	SLC2A4RG	SLC2A4RG			ENSG00000125520			rs6742-C	rs6742	0	6742	3_prime_UTR_variant	0	NR	4E-14	13.397940008672037		1.1492	NR	Affymetrix, Illumina [8278136] (imputed)	N	multiple sclerosis	http://purl.obolibrary.org/obo/MONDO_0005301	GCST009597	Genome-wide genotyping array
2020-02-10	31604244	International Multiple Sclerosis Genetics Consortium	2019-09-01	Science	www.ncbi.nlm.nih.gov/pubmed/31604244	Multiple sclerosis genomic map implicates peripheral immune cells and microglia in susceptibility.	Multiple sclerosis	14,802 European and unknown ancestry cases, 26,703 European and unknown ancestry controls	32,627 European and unknown ancestry cases, 41,672 European and unknown ancestry controls	2q22.3	2	144232981	GTDC1	GTDC1			ENSG00000121964			rs72855540-G	rs72855540	0	72855540	intron_variant	0	NR	2E-7	6.698970004336019		1.1495	NR	Affymetrix, Illumina [8278136] (imputed)	N	multiple sclerosis	http://purl.obolibrary.org/obo/MONDO_0005301	GCST009597	Genome-wide genotyping array
2020-02-10	31604244	International Multiple Sclerosis Genetics Consortium	2019-09-01	Science	www.ncbi.nlm.nih.gov/pubmed/31604244	Multiple sclerosis genomic map implicates peripheral immune cells and microglia in susceptibility.	Multiple sclerosis	14,802 European and unknown ancestry cases, 26,703 European and unknown ancestry controls	32,627 European and unknown ancestry cases, 41,672 European and unknown ancestry controls	3p24.1	3	28030595	EOMES	LINC01967			ENSG00000235493			rs438613-C	rs438613	0	438613	intron_variant	0	NR	2E-49	48.69897000433602		1.1504	NR	Affymetrix, Illumina [8278136] (imputed)	N	multiple sclerosis	http://purl.obolibrary.org/obo/MONDO_0005301	GCST009597	Genome-wide genotyping array
2020-02-10	31604244	International Multiple Sclerosis Genetics Consortium	2019-09-01	Science	www.ncbi.nlm.nih.gov/pubmed/31604244	Multiple sclerosis genomic map implicates peripheral immune cells and microglia in susceptibility.	Multiple sclerosis	14,802 European and unknown ancestry cases, 26,703 European and unknown ancestry controls	32,627 European and unknown ancestry cases, 41,672 European and unknown ancestry controls	3q13.33	3	119509661	TIMMDC1	TIMMDC1			ENSG00000113845			rs9843355-G	rs9843355	0	9843355	intron_variant	0	NR	4E-30	29.397940008672037		1.1525	NR	Affymetrix, Illumina [8278136] (imputed)	N	multiple sclerosis	http://purl.obolibrary.org/obo/MONDO_0005301	GCST009597	Genome-wide genotyping array
2020-02-10	31604244	International Multiple Sclerosis Genetics Consortium	2019-09-01	Science	www.ncbi.nlm.nih.gov/pubmed/31604244	Multiple sclerosis genomic map implicates peripheral immune cells and microglia in susceptibility.	Multiple sclerosis	14,802 European and unknown ancestry cases, 26,703 European and unknown ancestry controls	32,627 European and unknown ancestry cases, 41,672 European and unknown ancestry controls	19p13.3	19	6668961	TNFSF14	TNFSF14			ENSG00000125735			rs1077667-C	rs1077667	0	1077667	intron_variant	0	NR	8E-33	32.096910013008056		1.1546	NR	Affymetrix, Illumina [8278136] (imputed)	N	multiple sclerosis	http://purl.obolibrary.org/obo/MONDO_0005301	GCST009597	Genome-wide genotyping array
2020-02-10	31604244	International Multiple Sclerosis Genetics Consortium	2019-09-01	Science	www.ncbi.nlm.nih.gov/pubmed/31604244	Multiple sclerosis genomic map implicates peripheral immune cells and microglia in susceptibility.	Multiple sclerosis	14,802 European and unknown ancestry cases, 26,703 European and unknown ancestry controls	32,627 European and unknown ancestry cases, 41,672 European and unknown ancestry controls				ABI3BP							chr3:100848597-C	chr3:100848597	0			1	NR	6E-11	10.221848749616356		1.1557	NR	Affymetrix, Illumina [8278136] (imputed)	N	multiple sclerosis	http://purl.obolibrary.org/obo/MONDO_0005301	GCST009597	Genome-wide genotyping array
2020-02-10	31604244	International Multiple Sclerosis Genetics Consortium	2019-09-01	Science	www.ncbi.nlm.nih.gov/pubmed/31604244	Multiple sclerosis genomic map implicates peripheral immune cells and microglia in susceptibility.	Multiple sclerosis	14,802 European and unknown ancestry cases, 26,703 European and unknown ancestry controls	32,627 European and unknown ancestry cases, 41,672 European and unknown ancestry controls	1q31.2	1	192571891	RGS21	NA - RGS1		ENSG00000090104			3872	rs1323292-A	rs1323292	0	1323292	intron_variant	1	NR	4E-33	32.39794000867204		1.1625	NR	Affymetrix, Illumina [8278136] (imputed)	N	multiple sclerosis	http://purl.obolibrary.org/obo/MONDO_0005301	GCST009597	Genome-wide genotyping array
2020-02-10	31604244	International Multiple Sclerosis Genetics Consortium	2019-09-01	Science	www.ncbi.nlm.nih.gov/pubmed/31604244	Multiple sclerosis genomic map implicates peripheral immune cells and microglia in susceptibility.	Multiple sclerosis	14,802 European and unknown ancestry cases, 26,703 European and unknown ancestry controls	32,627 European and unknown ancestry cases, 41,672 European and unknown ancestry controls	1p31.3	1	64963636	JAK1	JAK1			ENSG00000162434			rs72922276-G	rs72922276	0	72922276	intron_variant	0	NR	1E-15	15.0		1.1642	NR	Affymetrix, Illumina [8278136] (imputed)	N	multiple sclerosis	http://purl.obolibrary.org/obo/MONDO_0005301	GCST009597	Genome-wide genotyping array
2020-02-10	31604244	International Multiple Sclerosis Genetics Consortium	2019-09-01	Science	www.ncbi.nlm.nih.gov/pubmed/31604244	Multiple sclerosis genomic map implicates peripheral immune cells and microglia in susceptibility.	Multiple sclerosis	14,802 European and unknown ancestry cases, 26,703 European and unknown ancestry controls	32,627 European and unknown ancestry cases, 41,672 European and unknown ancestry controls	12p13.31	12	6332456	TNFRSF1A	TNFRSF1A			ENSG00000067182			rs12832171-C	rs12832171	0	12832171	intron_variant	0	NR	4E-10	9.397940008672037		1.166	NR	Affymetrix, Illumina [8278136] (imputed)	N	multiple sclerosis	http://purl.obolibrary.org/obo/MONDO_0005301	GCST009597	Genome-wide genotyping array
2020-02-10	31604244	International Multiple Sclerosis Genetics Consortium	2019-09-01	Science	www.ncbi.nlm.nih.gov/pubmed/31604244	Multiple sclerosis genomic map implicates peripheral immune cells and microglia in susceptibility.	Multiple sclerosis	14,802 European and unknown ancestry cases, 26,703 European and unknown ancestry controls	32,627 European and unknown ancestry cases, 41,672 European and unknown ancestry controls	19p13.2	19	10352442	TYK2	TYK2			ENSG00000105397			rs34536443-G	rs34536443	0	34536443	missense_variant	0	NR	3E-11	10.522878745280337		1.204	NR	Affymetrix, Illumina [8278136] (imputed)	N	multiple sclerosis	http://purl.obolibrary.org/obo/MONDO_0005301	GCST009597	Genome-wide genotyping array
2020-02-10	31604244	International Multiple Sclerosis Genetics Consortium	2019-09-01	Science	www.ncbi.nlm.nih.gov/pubmed/31604244	Multiple sclerosis genomic map implicates peripheral immune cells and microglia in susceptibility.	Multiple sclerosis	14,802 European and unknown ancestry cases, 26,703 European and unknown ancestry controls	32,627 European and unknown ancestry cases, 41,672 European and unknown ancestry controls	10p15.1	10	6075359	IL2RA	RPL32P23 - RBM17	ENSG00000214015	ENSG00000134453		3441	13675	rs11256593-T	rs11256593	0	11256593	regulatory_region_variant	1	NR	3E-65	64.52287874528034		1.2062	NR	Affymetrix, Illumina [8278136] (imputed)	N	multiple sclerosis	http://purl.obolibrary.org/obo/MONDO_0005301	GCST009597	Genome-wide genotyping array
2020-02-10	31604244	International Multiple Sclerosis Genetics Consortium	2019-09-01	Science	www.ncbi.nlm.nih.gov/pubmed/31604244	Multiple sclerosis genomic map implicates peripheral immune cells and microglia in susceptibility.	Multiple sclerosis	14,802 European and unknown ancestry cases, 26,703 European and unknown ancestry controls	32,627 European and unknown ancestry cases, 41,672 European and unknown ancestry controls				ATP6V1G3							chr1:198573373-C	chr1:198573373	0			1	NR	2E-7	6.698970004336019		1.2197	NR	Affymetrix, Illumina [8278136] (imputed)	N	multiple sclerosis	http://purl.obolibrary.org/obo/MONDO_0005301	GCST009597	Genome-wide genotyping array
2020-02-10	31604244	International Multiple Sclerosis Genetics Consortium	2019-09-01	Science	www.ncbi.nlm.nih.gov/pubmed/31604244	Multiple sclerosis genomic map implicates peripheral immune cells and microglia in susceptibility.	Multiple sclerosis	14,802 European and unknown ancestry cases, 26,703 European and unknown ancestry controls	32,627 European and unknown ancestry cases, 41,672 European and unknown ancestry controls	13q14.2	13	50237084	DLEU1	DLEU1			ENSG00000176124			rs9591325-T	rs9591325	0	9591325	intron_variant	0	NR	1E-19	19.0		1.2276	NR	Affymetrix, Illumina [8278136] (imputed)	N	multiple sclerosis	http://purl.obolibrary.org/obo/MONDO_0005301	GCST009597	Genome-wide genotyping array
2021-03-29	32771030	Tangtanatakul P	2020-08-08	Arthritis Res Ther	www.ncbi.nlm.nih.gov/pubmed/32771030	Meta-analysis of genome-wide association study identifies FBN2 as a novel locus associated with systemic lupus erythematosus in Thai population.	Systemic lupus erythematosus	487 Thai cases, 1,606 Thai controls	405 Thai cases, 1,590 Thai controls	7q32.1	7	129024628	TNPO3	TNPO3			ENSG00000064419			rs57939992-A	rs57939992	0	57939992	intron_variant	0	0.15	4E-6	5.3979400086720375		0.6935	[NR]	Illumina [421909] (imputed)	N	systemic lupus erythematosus	http://www.ebi.ac.uk/efo/EFO_0002690	GCST011426	Genome-wide genotyping array
2021-03-29	32771030	Tangtanatakul P	2020-08-08	Arthritis Res Ther	www.ncbi.nlm.nih.gov/pubmed/32771030	Meta-analysis of genome-wide association study identifies FBN2 as a novel locus associated with systemic lupus erythematosus in Thai population.	Systemic lupus erythematosus	487 Thai cases, 1,606 Thai controls	405 Thai cases, 1,590 Thai controls	8p23.1	8	11491677	FAM167A, BLK	BLK			ENSG00000136573			rs13277113-G	rs13277113	0	13277113	intron_variant	0	0.32	2E-9	8.698970004336019		0.6838	[NR]	Illumina [421909] (imputed)	N	systemic lupus erythematosus	http://www.ebi.ac.uk/efo/EFO_0002690	GCST011426	Genome-wide genotyping array
2021-03-29	32771030	Tangtanatakul P	2020-08-08	Arthritis Res Ther	www.ncbi.nlm.nih.gov/pubmed/32771030	Meta-analysis of genome-wide association study identifies FBN2 as a novel locus associated with systemic lupus erythematosus in Thai population.	Systemic lupus erythematosus	487 Thai cases, 1,606 Thai controls	405 Thai cases, 1,590 Thai controls	8p21.3	8	23281923	R3HCC1	R3HCC1			ENSG00000104679			rs10091786-G	rs10091786	0	10091786	intron_variant	0	0.1	9E-6	5.045757490560675		1.535	[NR]	Illumina [421909] (imputed)	N	systemic lupus erythematosus	http://www.ebi.ac.uk/efo/EFO_0002690	GCST011426	Genome-wide genotyping array
2021-03-29	32771030	Tangtanatakul P	2020-08-08	Arthritis Res Ther	www.ncbi.nlm.nih.gov/pubmed/32771030	Meta-analysis of genome-wide association study identifies FBN2 as a novel locus associated with systemic lupus erythematosus in Thai population.	Systemic lupus erythematosus	487 Thai cases, 1,606 Thai controls	405 Thai cases, 1,590 Thai controls	11q23.3	11	118877104	CXCR5, Y_RNA	Y_RNA - Y_RNA	ENSG00000207382	ENSG00000207382		40993	93394	rs6589706-A	rs6589706	0	6589706	regulatory_region_variant	1	0.38	6E-7	6.221848749616356		0.7551	[NR]	Illumina [421909] (imputed)	N	systemic lupus erythematosus	http://www.ebi.ac.uk/efo/EFO_0002690	GCST011426	Genome-wide genotyping array
2021-03-29	32771030	Tangtanatakul P	2020-08-08	Arthritis Res Ther	www.ncbi.nlm.nih.gov/pubmed/32771030	Meta-analysis of genome-wide association study identifies FBN2 as a novel locus associated with systemic lupus erythematosus in Thai population.	Systemic lupus erythematosus	487 Thai cases, 1,606 Thai controls	405 Thai cases, 1,590 Thai controls	12p13.1	12	12681960	GPR19	GPR19			ENSG00000183150			rs10845606-A	rs10845606	0	10845606	intron_variant	0	0.31	3E-6	5.522878745280337		0.7588	[NR]	Illumina [421909] (imputed)	N	systemic lupus erythematosus	http://www.ebi.ac.uk/efo/EFO_0002690	GCST011426	Genome-wide genotyping array
2021-03-29	32771030	Tangtanatakul P	2020-08-08	Arthritis Res Ther	www.ncbi.nlm.nih.gov/pubmed/32771030	Meta-analysis of genome-wide association study identifies FBN2 as a novel locus associated with systemic lupus erythematosus in Thai population.	Systemic lupus erythematosus	487 Thai cases, 1,606 Thai controls	405 Thai cases, 1,590 Thai controls	12q24.22	12	116458870	MIR4472-2, RP11-148B3.1	MIR4472-2 - LINC02457	ENSG00000264037	ENSG00000258018		30552	23203	rs7299679-A	rs7299679	0	7299679	regulatory_region_variant	1	0.11	7E-7	6.154901959985743		1.5734	[NR]	Illumina [421909] (imputed)	N	systemic lupus erythematosus	http://www.ebi.ac.uk/efo/EFO_0002690	GCST011426	Genome-wide genotyping array
2021-03-29	32771030	Tangtanatakul P	2020-08-08	Arthritis Res Ther	www.ncbi.nlm.nih.gov/pubmed/32771030	Meta-analysis of genome-wide association study identifies FBN2 as a novel locus associated with systemic lupus erythematosus in Thai population.	Systemic lupus erythematosus	487 Thai cases, 1,606 Thai controls	405 Thai cases, 1,590 Thai controls	12q24.33	12	128816149	SLC15A4	SLC15A4			ENSG00000139370			rs1385374-A	rs1385374	0	1385374	intron_variant	0	0.2	8E-8	7.096910013008056		1.4605	[NR]	Illumina [421909] (imputed)	N	systemic lupus erythematosus	http://www.ebi.ac.uk/efo/EFO_0002690	GCST011426	Genome-wide genotyping array
2021-03-29	32771030	Tangtanatakul P	2020-08-08	Arthritis Res Ther	www.ncbi.nlm.nih.gov/pubmed/32771030	Meta-analysis of genome-wide association study identifies FBN2 as a novel locus associated with systemic lupus erythematosus in Thai population.	Systemic lupus erythematosus	487 Thai cases, 1,606 Thai controls	405 Thai cases, 1,590 Thai controls	15q21.2	15	52242147	MYO5C	MYO5C			ENSG00000128833			rs3751631-A	rs3751631	0	3751631	synonymous_variant	0	0.1	5E-6	5.301029995663981		1.5494	[NR]	Illumina [421909] (imputed)	N	systemic lupus erythematosus	http://www.ebi.ac.uk/efo/EFO_0002690	GCST011426	Genome-wide genotyping array
2021-03-29	32771030	Tangtanatakul P	2020-08-08	Arthritis Res Ther	www.ncbi.nlm.nih.gov/pubmed/32771030	Meta-analysis of genome-wide association study identifies FBN2 as a novel locus associated with systemic lupus erythematosus in Thai population.	Systemic lupus erythematosus	487 Thai cases, 1,606 Thai controls	405 Thai cases, 1,590 Thai controls	16p11.2	16	31265490	ITGAM	ITGAM			ENSG00000169896			rs1143679-A	rs1143679	0	1143679	missense_variant	0	0.07	6E-8	7.221848749616356		1.9136	[NR]	Illumina [421909] (imputed)	N	systemic lupus erythematosus	http://www.ebi.ac.uk/efo/EFO_0002690	GCST011426	Genome-wide genotyping array
2021-03-29	32771030	Tangtanatakul P	2020-08-08	Arthritis Res Ther	www.ncbi.nlm.nih.gov/pubmed/32771030	Meta-analysis of genome-wide association study identifies FBN2 as a novel locus associated with systemic lupus erythematosus in Thai population.	Systemic lupus erythematosus	487 Thai cases, 1,606 Thai controls	405 Thai cases, 1,590 Thai controls	18q12.1	18	28219995	CDH2, ARIH2P1	CDH2 - NA	ENSG00000170558			42049		rs11564296-G	rs11564296	0	11564296	intergenic_variant	1	0.03	7E-6	5.154901959985743		2.0795	[NR]	Illumina [421909] (imputed)	N	systemic lupus erythematosus	http://www.ebi.ac.uk/efo/EFO_0002690	GCST011426	Genome-wide genotyping array
2021-03-29	32771030	Tangtanatakul P	2020-08-08	Arthritis Res Ther	www.ncbi.nlm.nih.gov/pubmed/32771030	Meta-analysis of genome-wide association study identifies FBN2 as a novel locus associated with systemic lupus erythematosus in Thai population.	Systemic lupus erythematosus	487 Thai cases, 1,606 Thai controls	405 Thai cases, 1,590 Thai controls	18q22.3	18	73510701	CTD-2354A18.1, RP11-126K15.1							rs34693543-A	rs34693543	0	34693543	intergenic_variant	1	0.08	7E-6	5.154901959985743		1.6944	[NR]	Illumina [421909] (imputed)	N	systemic lupus erythematosus	http://www.ebi.ac.uk/efo/EFO_0002690	GCST011426	Genome-wide genotyping array
2021-03-29	32771030	Tangtanatakul P	2020-08-08	Arthritis Res Ther	www.ncbi.nlm.nih.gov/pubmed/32771030	Meta-analysis of genome-wide association study identifies FBN2 as a novel locus associated with systemic lupus erythematosus in Thai population.	Systemic lupus erythematosus	487 Thai cases, 1,606 Thai controls	405 Thai cases, 1,590 Thai controls	21q22.3	21	41244804	BACE2	BACE2			ENSG00000182240			rs2837982-G	rs2837982	0	2837982	intron_variant	0	0.31	9E-6	5.045757490560675		1.3029	[NR]	Illumina [421909] (imputed)	N	systemic lupus erythematosus	http://www.ebi.ac.uk/efo/EFO_0002690	GCST011426	Genome-wide genotyping array
2021-03-29	32771030	Tangtanatakul P	2020-08-08	Arthritis Res Ther	www.ncbi.nlm.nih.gov/pubmed/32771030	Meta-analysis of genome-wide association study identifies FBN2 as a novel locus associated with systemic lupus erythematosus in Thai population.	Systemic lupus erythematosus	487 Thai cases, 1,606 Thai controls	405 Thai cases, 1,590 Thai controls	21q22.3	21	45333789	LINC00315, BX322557.13	LINC00315 - LINC00316	ENSG00000184274	ENSG00000237664		28532	4801	rs1109754-A	rs1109754	0	1109754	intergenic_variant	1	0.13	2E-6	5.698970004336019		1.5106	[NR]	Illumina [421909] (imputed)	N	systemic lupus erythematosus	http://www.ebi.ac.uk/efo/EFO_0002690	GCST011426	Genome-wide genotyping array
2019-09-13	28067910	Luo Y	2017-01-09	Nat Genet	www.ncbi.nlm.nih.gov/pubmed/28067910	Exploring the genetic architecture of inflammatory bowel disease by whole-genome sequencing identifies association at ADCY7.	Ulcerative colitis	7,760 European ancestry cases, 16,065 European ancestry controls	5,054 European ancestry cases, 450 cases, 162,024 European ancestry controls, 3,905 controls	16q12.1	16	50301163	ADCY7	ADCY7			ENSG00000121281			rs78534766-?	rs78534766	0	78534766	missense_variant	0	NR	1E-14	14.0		2.16	[1.77-2.62]	Affymetrix, Illumina [~ 12000000] (imputed)	N	ulcerative colitis	http://www.ebi.ac.uk/efo/EFO_0000729	GCST008658	Genome-wide genotyping array, Genome-wide sequencing
2021-03-30	32792643	Romero-Hidalgo S	2020-08-13	Sci Rep	www.ncbi.nlm.nih.gov/pubmed/32792643	Native American ancestry significantly contributes to neuromyelitis optica susceptibility in the admixed Mexican population.	Neuromyelitis optica	164 Mexican cases, 1,208 Mexican controls	NA	6p21.32	6	32634492	HLA-DQA1	HLA-DQA1, HLA-DQA1, HLA-DQA1, HLA-DQA1, HLA-DQA1			ENSG00000232062, ENSG00000206305, ENSG00000236418, ENSG00000225890, ENSG00000196735			rs9272219-A	rs9272219	0	9272219	intron_variant	0	0.42	8E-10	9.096910013008056		2.48	[1.86-3.32]	Illumina [252805]	N	neuromyelitis optica	http://www.ebi.ac.uk/efo/EFO_0004256	GCST011432	Genome-wide genotyping array
2021-03-29	32771030	Tangtanatakul P	2020-08-08	Arthritis Res Ther	www.ncbi.nlm.nih.gov/pubmed/32771030	Meta-analysis of genome-wide association study identifies FBN2 as a novel locus associated with systemic lupus erythematosus in Thai population.	Systemic lupus erythematosus	487 Thai cases, 1,606 Thai controls	405 Thai cases, 1,590 Thai controls	1p36.32	1	4521563	RP5-1166F10.1, RP1-37J18.1	LINC01777 - LINC01646	ENSG00000235054	ENSG00000232596		96874	49918	rs607850-G	rs607850	0	607850	intergenic_variant	1	0.1	2E-6	5.698970004336019		1.569	[NR]	Illumina [421909] (imputed)	N	systemic lupus erythematosus	http://www.ebi.ac.uk/efo/EFO_0002690	GCST011426	Genome-wide genotyping array
2021-03-29	32771030	Tangtanatakul P	2020-08-08	Arthritis Res Ther	www.ncbi.nlm.nih.gov/pubmed/32771030	Meta-analysis of genome-wide association study identifies FBN2 as a novel locus associated with systemic lupus erythematosus in Thai population.	Systemic lupus erythematosus	487 Thai cases, 1,606 Thai controls	405 Thai cases, 1,590 Thai controls	1q25.1	1	173209324	TNFSF4, snoU13	TNFSF4 - NA	ENSG00000117586			1993		rs1234315-A	rs1234315	0	1234315	intergenic_variant	1	0.53	9E-6	5.045757490560675		1.2786	[NR]	Illumina [421909] (imputed)	N	systemic lupus erythematosus	http://www.ebi.ac.uk/efo/EFO_0002690	GCST011426	Genome-wide genotyping array
2021-03-29	32771030	Tangtanatakul P	2020-08-08	Arthritis Res Ther	www.ncbi.nlm.nih.gov/pubmed/32771030	Meta-analysis of genome-wide association study identifies FBN2 as a novel locus associated with systemic lupus erythematosus in Thai population.	Systemic lupus erythematosus	487 Thai cases, 1,606 Thai controls	405 Thai cases, 1,590 Thai controls	1q25.2	1	178943270	RALGPS2, FAM20B	RALGPS2 - FAM20B	ENSG00000116191	ENSG00000116199		21429	82534	rs67269402-A	rs67269402	0	67269402	intergenic_variant	1	0.35	1E-6	6.0		1.331	[NR]	Illumina [421909] (imputed)	N	systemic lupus erythematosus	http://www.ebi.ac.uk/efo/EFO_0002690	GCST011426	Genome-wide genotyping array
2021-03-29	32771030	Tangtanatakul P	2020-08-08	Arthritis Res Ther	www.ncbi.nlm.nih.gov/pubmed/32771030	Meta-analysis of genome-wide association study identifies FBN2 as a novel locus associated with systemic lupus erythematosus in Thai population.	Systemic lupus erythematosus	487 Thai cases, 1,606 Thai controls	405 Thai cases, 1,590 Thai controls	2q32.3	2	191105394	STAT4	STAT4			ENSG00000138378			rs7582694-C	rs7582694	0	7582694	intron_variant	0	0.48	8E-16	15.096910013008056		1.5675	[NR]	Illumina [421909] (imputed)	N	systemic lupus erythematosus	http://www.ebi.ac.uk/efo/EFO_0002690	GCST011426	Genome-wide genotyping array
2021-03-29	32771030	Tangtanatakul P	2020-08-08	Arthritis Res Ther	www.ncbi.nlm.nih.gov/pubmed/32771030	Meta-analysis of genome-wide association study identifies FBN2 as a novel locus associated with systemic lupus erythematosus in Thai population.	Systemic lupus erythematosus	487 Thai cases, 1,606 Thai controls	405 Thai cases, 1,590 Thai controls	4q31.3	4	152099409	RNA5SP169, RP11-18H21.1	LINC02273			ENSG00000245954			rs7668917-A	rs7668917	0	7668917	intron_variant	0	0.27	6E-6	5.221848749616356		1.3285	[NR]	Illumina [421909] (imputed)	N	systemic lupus erythematosus	http://www.ebi.ac.uk/efo/EFO_0002690	GCST011426	Genome-wide genotyping array
2021-03-29	32771030	Tangtanatakul P	2020-08-08	Arthritis Res Ther	www.ncbi.nlm.nih.gov/pubmed/32771030	Meta-analysis of genome-wide association study identifies FBN2 as a novel locus associated with systemic lupus erythematosus in Thai population.	Systemic lupus erythematosus	487 Thai cases, 1,606 Thai controls	405 Thai cases, 1,590 Thai controls	4q35.2	4	189228942	RP11-706F1.1, RP11-706F1.2							rs11132627-G	rs11132627	0	11132627	intergenic_variant	1	0.08	7E-6	5.154901959985743		0.6493	[NR]	Illumina [421909] (imputed)	N	systemic lupus erythematosus	http://www.ebi.ac.uk/efo/EFO_0002690	GCST011426	Genome-wide genotyping array
2021-03-29	32771030	Tangtanatakul P	2020-08-08	Arthritis Res Ther	www.ncbi.nlm.nih.gov/pubmed/32771030	Meta-analysis of genome-wide association study identifies FBN2 as a novel locus associated with systemic lupus erythematosus in Thai population.	Systemic lupus erythematosus	487 Thai cases, 1,606 Thai controls	405 Thai cases, 1,590 Thai controls	5p15.33	5	3000871	RP11-35O7.1, CTD-2029E14.1							rs11747688-G	rs11747688	0	11747688	intergenic_variant	1	0.09	8E-7	6.096910013008056		1.6624	[NR]	Illumina [421909] (imputed)	N	systemic lupus erythematosus	http://www.ebi.ac.uk/efo/EFO_0002690	GCST011426	Genome-wide genotyping array
2021-03-29	32771030	Tangtanatakul P	2020-08-08	Arthritis Res Ther	www.ncbi.nlm.nih.gov/pubmed/32771030	Meta-analysis of genome-wide association study identifies FBN2 as a novel locus associated with systemic lupus erythematosus in Thai population.	Systemic lupus erythematosus	487 Thai cases, 1,606 Thai controls	405 Thai cases, 1,590 Thai controls	5q23.3	5	128282950	FBN2	FBN2			ENSG00000138829			rs76835745-A	rs76835745	0	76835745	intron_variant	0	0.1	5E-6	5.301029995663981		1.5347	[NR]	Illumina [421909] (imputed)	N	systemic lupus erythematosus	http://www.ebi.ac.uk/efo/EFO_0002690	GCST011426	Genome-wide genotyping array
2021-03-29	32771030	Tangtanatakul P	2020-08-08	Arthritis Res Ther	www.ncbi.nlm.nih.gov/pubmed/32771030	Meta-analysis of genome-wide association study identifies FBN2 as a novel locus associated with systemic lupus erythematosus in Thai population.	Systemic lupus erythematosus	487 Thai cases, 1,606 Thai controls	405 Thai cases, 1,590 Thai controls	5q23.3	5	128398268	FBN2	FBN2			ENSG00000138829			rs74989671-G	rs74989671	0	74989671	intron_variant	0	0.16	2E-8	7.698970004336019		1.5447	[NR]	Illumina [421909] (imputed)	N	systemic lupus erythematosus	http://www.ebi.ac.uk/efo/EFO_0002690	GCST011426	Genome-wide genotyping array
2021-03-29	32771030	Tangtanatakul P	2020-08-08	Arthritis Res Ther	www.ncbi.nlm.nih.gov/pubmed/32771030	Meta-analysis of genome-wide association study identifies FBN2 as a novel locus associated with systemic lupus erythematosus in Thai population.	Systemic lupus erythematosus	487 Thai cases, 1,606 Thai controls	405 Thai cases, 1,590 Thai controls	5q23.3	5	128525194	FBN2	FBN2			ENSG00000138829			rs6595836-A	rs6595836	0	6595836	intron_variant	0	0.18	1E-6	6.0		1.4294	[NR]	Illumina [421909] (imputed)	N	systemic lupus erythematosus	http://www.ebi.ac.uk/efo/EFO_0002690	GCST011426	Genome-wide genotyping array
2021-03-29	32771030	Tangtanatakul P	2020-08-08	Arthritis Res Ther	www.ncbi.nlm.nih.gov/pubmed/32771030	Meta-analysis of genome-wide association study identifies FBN2 as a novel locus associated with systemic lupus erythematosus in Thai population.	Systemic lupus erythematosus	487 Thai cases, 1,606 Thai controls	405 Thai cases, 1,590 Thai controls	6p22.1	6	29795126	HLA-V	HLA-V, HLA-V, HLA-V, HLA-V, HLA-V, HLA-V, HLA-V, HLA-V			ENSG00000181126, ENSG00000206507, ENSG00000229194, ENSG00000229529, ENSG00000230238, ENSG00000224736, ENSG00000206444, ENSG00000223606			rs1737002-A	rs1737002	0	1737002	non_coding_transcript_exon_variant	0	0.08	2E-6	5.698970004336019		1.6334	[NR]	Illumina [421909] (imputed)	N	systemic lupus erythematosus	http://www.ebi.ac.uk/efo/EFO_0002690	GCST011426	Genome-wide genotyping array
2021-03-29	32771030	Tangtanatakul P	2020-08-08	Arthritis Res Ther	www.ncbi.nlm.nih.gov/pubmed/32771030	Meta-analysis of genome-wide association study identifies FBN2 as a novel locus associated with systemic lupus erythematosus in Thai population.	Systemic lupus erythematosus	487 Thai cases, 1,606 Thai controls	405 Thai cases, 1,590 Thai controls	6p22.1	6	30103553	TRIM31	TRIM31, TRIM31, TRIM31, TRIM31			ENSG00000223531, ENSG00000137397, ENSG00000204616, ENSG00000225130			rs1116221-A	rs1116221	0	1116221	missense_variant	0	0.08	3E-6	5.522878745280337		1.594	[NR]	Illumina [421909] (imputed)	N	systemic lupus erythematosus	http://www.ebi.ac.uk/efo/EFO_0002690	GCST011426	Genome-wide genotyping array
2021-03-29	32771030	Tangtanatakul P	2020-08-08	Arthritis Res Ther	www.ncbi.nlm.nih.gov/pubmed/32771030	Meta-analysis of genome-wide association study identifies FBN2 as a novel locus associated with systemic lupus erythematosus in Thai population.	Systemic lupus erythematosus	487 Thai cases, 1,606 Thai controls	405 Thai cases, 1,590 Thai controls	6p21.33	6	30931873	SFTA2	SFTA2			ENSG00000196260			rs3095152-A	rs3095152	0	3095152	non_coding_transcript_exon_variant	0	0.03	6E-7	6.221848749616356		2.4584	[NR]	Illumina [421909] (imputed)	N	systemic lupus erythematosus	http://www.ebi.ac.uk/efo/EFO_0002690	GCST011426	Genome-wide genotyping array
2021-03-29	32771030	Tangtanatakul P	2020-08-08	Arthritis Res Ther	www.ncbi.nlm.nih.gov/pubmed/32771030	Meta-analysis of genome-wide association study identifies FBN2 as a novel locus associated with systemic lupus erythematosus in Thai population.	Systemic lupus erythematosus	487 Thai cases, 1,606 Thai controls	405 Thai cases, 1,590 Thai controls	6p21.33	6	31128024	PSORS1C1	PSORS1C1, PSORS1C1, PSORS1C1, PSORS1C1, PSORS1C1, PSORS1C1			ENSG00000231094, ENSG00000233439, ENSG00000206458, ENSG00000233734, ENSG00000204540, ENSG00000235487			rs9263715-A	rs9263715	0	9263715	intron_variant	0	0.32	2E-9	8.698970004336019		1.4329	[NR]	Illumina [421909] (imputed)	N	systemic lupus erythematosus	http://www.ebi.ac.uk/efo/EFO_0002690	GCST011426	Genome-wide genotyping array
2021-03-29	32771030	Tangtanatakul P	2020-08-08	Arthritis Res Ther	www.ncbi.nlm.nih.gov/pubmed/32771030	Meta-analysis of genome-wide association study identifies FBN2 as a novel locus associated with systemic lupus erythematosus in Thai population.	Systemic lupus erythematosus	487 Thai cases, 1,606 Thai controls	405 Thai cases, 1,590 Thai controls	6p21.33	6	31406802	HCP5	MICA, MICA, MICA			ENSG00000233051, ENSG00000204520, ENSG00000231225			rs12174396-G	rs12174396	0	12174396	intron_variant	0	0.18	2E-7	6.698970004336019		0.6904	[NR]	Illumina [421909] (imputed)	N	systemic lupus erythematosus	http://www.ebi.ac.uk/efo/EFO_0002690	GCST011426	Genome-wide genotyping array
2021-03-29	32771030	Tangtanatakul P	2020-08-08	Arthritis Res Ther	www.ncbi.nlm.nih.gov/pubmed/32771030	Meta-analysis of genome-wide association study identifies FBN2 as a novel locus associated with systemic lupus erythematosus in Thai population.	Systemic lupus erythematosus	487 Thai cases, 1,606 Thai controls	405 Thai cases, 1,590 Thai controls	6p21.33	6	31826815	HSPA1A, HSPA1B	HSPA1A - HSPA1B	ENSG00000234475	ENSG00000212866		8869	923	rs2763979-A	rs2763979	0	2763979	regulatory_region_variant	1	0.36	6E-6	5.221848749616356		1.2994	[NR]	Illumina [421909] (imputed)	N	systemic lupus erythematosus	http://www.ebi.ac.uk/efo/EFO_0002690	GCST011426	Genome-wide genotyping array
2021-03-29	32771030	Tangtanatakul P	2020-08-08	Arthritis Res Ther	www.ncbi.nlm.nih.gov/pubmed/32771030	Meta-analysis of genome-wide association study identifies FBN2 as a novel locus associated with systemic lupus erythematosus in Thai population.	Systemic lupus erythematosus	487 Thai cases, 1,606 Thai controls	405 Thai cases, 1,590 Thai controls	6p21.32	6	32220606	NOTCH4	NOTCH4, NOTCH4, NOTCH4, NOTCH4, NOTCH4			ENSG00000235396, ENSG00000204301, ENSG00000232339, ENSG00000234876, ENSG00000206312			rs422951-G	rs422951	0	422951	missense_variant	0	0.36	7E-7	6.154901959985743		1.3345	[NR]	Illumina [421909] (imputed)	N	systemic lupus erythematosus	http://www.ebi.ac.uk/efo/EFO_0002690	GCST011426	Genome-wide genotyping array
2021-03-29	32771030	Tangtanatakul P	2020-08-08	Arthritis Res Ther	www.ncbi.nlm.nih.gov/pubmed/32771030	Meta-analysis of genome-wide association study identifies FBN2 as a novel locus associated with systemic lupus erythematosus in Thai population.	Systemic lupus erythematosus	487 Thai cases, 1,606 Thai controls	405 Thai cases, 1,590 Thai controls	6p21.32	6	32605797	HLA-DRB1, HLA-DQA1	HLA-DRB1 - HLA-DQA1	ENSG00000206240	ENSG00000196735		15949	22382	rs9270970-G	rs9270970	0	9270970	intron_variant	1	0.42	4E-26	25.397940008672037		1.8293	[NR]	Illumina [421909] (imputed)	N	systemic lupus erythematosus	http://www.ebi.ac.uk/efo/EFO_0002690	GCST011426	Genome-wide genotyping array
2021-03-29	32771030	Tangtanatakul P	2020-08-08	Arthritis Res Ther	www.ncbi.nlm.nih.gov/pubmed/32771030	Meta-analysis of genome-wide association study identifies FBN2 as a novel locus associated with systemic lupus erythematosus in Thai population.	Systemic lupus erythematosus	487 Thai cases, 1,606 Thai controls	405 Thai cases, 1,590 Thai controls	6p21.32	6	32722109	XXbac-BPG254F23.7, HLA-DQB3	MTCO3P1 - HLA-DQB3	ENSG00000237145	ENSG00000224197		15154	8649	rs117522574-G	rs117522574	0	117522574	intergenic_variant	1	0.19	3E-8	7.522878745280337		1.5082	[NR]	Illumina [421909] (imputed)	N	systemic lupus erythematosus	http://www.ebi.ac.uk/efo/EFO_0002690	GCST011426	Genome-wide genotyping array
2021-03-29	32771030	Tangtanatakul P	2020-08-08	Arthritis Res Ther	www.ncbi.nlm.nih.gov/pubmed/32771030	Meta-analysis of genome-wide association study identifies FBN2 as a novel locus associated with systemic lupus erythematosus in Thai population.	Systemic lupus erythematosus	487 Thai cases, 1,606 Thai controls	405 Thai cases, 1,590 Thai controls	6p21.32	6	32850253	PSMB9	PSMB9, PSMB9, PSMB9, PSMB9, PSMB9, PSMB9, PSMB9, TAP1, TAP1, TAP1, TAP1, TAP1, TAP1, TAP1, TAP1			ENSG00000243958, ENSG00000242711, ENSG00000239836, ENSG00000240508, ENSG00000243067, ENSG00000240065, ENSG00000243594, ENSG00000224212, ENSG00000168394, ENSG00000232367, ENSG00000226173, ENSG00000227816, ENSG00000224748, ENSG00000230705, ENSG00000206297			rs113206908-G	rs113206908	0	113206908	intron_variant	0	0.21	4E-7	6.3979400086720375		1.4327	[NR]	Illumina [421909] (imputed)	N	systemic lupus erythematosus	http://www.ebi.ac.uk/efo/EFO_0002690	GCST011426	Genome-wide genotyping array
2021-03-29	32771030	Tangtanatakul P	2020-08-08	Arthritis Res Ther	www.ncbi.nlm.nih.gov/pubmed/32771030	Meta-analysis of genome-wide association study identifies FBN2 as a novel locus associated with systemic lupus erythematosus in Thai population.	Systemic lupus erythematosus	487 Thai cases, 1,606 Thai controls	405 Thai cases, 1,590 Thai controls	6p21.32	6	33058333	HLA-DOA, HLA-DPA1	HLA-DOA - HLA-DPA1	ENSG00000230141	ENSG00000235844		48742	6236	rs422544-C	rs422544	0	422544	regulatory_region_variant	1	0.15	5E-8	7.301029995663981		0.6232	[NR]	Illumina [421909] (imputed)	N	systemic lupus erythematosus	http://www.ebi.ac.uk/efo/EFO_0002690	GCST011426	Genome-wide genotyping array
2021-03-29	32771030	Tangtanatakul P	2020-08-08	Arthritis Res Ther	www.ncbi.nlm.nih.gov/pubmed/32771030	Meta-analysis of genome-wide association study identifies FBN2 as a novel locus associated with systemic lupus erythematosus in Thai population.	Systemic lupus erythematosus	487 Thai cases, 1,606 Thai controls	405 Thai cases, 1,590 Thai controls	6q15	6	89269986	GABRR2	GABRR2			ENSG00000111886			rs78598955-C	rs78598955	0	78598955	intron_variant	0	0.03	2E-6	5.698970004336019		2.3272	[NR]	Illumina [421909] (imputed)	N	systemic lupus erythematosus	http://www.ebi.ac.uk/efo/EFO_0002690	GCST011426	Genome-wide genotyping array
2021-03-29	32771030	Tangtanatakul P	2020-08-08	Arthritis Res Ther	www.ncbi.nlm.nih.gov/pubmed/32771030	Meta-analysis of genome-wide association study identifies FBN2 as a novel locus associated with systemic lupus erythematosus in Thai population.	Systemic lupus erythematosus	487 Thai cases, 1,606 Thai controls	405 Thai cases, 1,590 Thai controls	7q11.23	7	74619286	RP5-1186P10.2, GTF2I	GTF2IRD1 - GTF2I	ENSG00000006704	ENSG00000263001		16681	30945	rs73366469-G	rs73366469	0	73366469	regulatory_region_variant	1	0.14	2E-11	10.698970004336019		1.7317	[NR]	Illumina [421909] (imputed)	N	systemic lupus erythematosus	http://www.ebi.ac.uk/efo/EFO_0002690	GCST011426	Genome-wide genotyping array
2021-03-29	32771030	Tangtanatakul P	2020-08-08	Arthritis Res Ther	www.ncbi.nlm.nih.gov/pubmed/32771030	Meta-analysis of genome-wide association study identifies FBN2 as a novel locus associated with systemic lupus erythematosus in Thai population.	Systemic lupus erythematosus	487 Thai cases, 1,606 Thai controls	405 Thai cases, 1,590 Thai controls	7q21.13	7	89141313	ZNF804B	ZNF804B			ENSG00000182348			rs10233510-G	rs10233510	0	10233510	intron_variant	0	0.34	1E-6	6.0		0.755	[NR]	Illumina [421909] (imputed)	N	systemic lupus erythematosus	http://www.ebi.ac.uk/efo/EFO_0002690	GCST011426	Genome-wide genotyping array
2021-03-29	32771030	Tangtanatakul P	2020-08-08	Arthritis Res Ther	www.ncbi.nlm.nih.gov/pubmed/32771030	Meta-analysis of genome-wide association study identifies FBN2 as a novel locus associated with systemic lupus erythematosus in Thai population.	Systemic lupus erythematosus	487 Thai cases, 1,606 Thai controls	405 Thai cases, 1,590 Thai controls	7q32.1	7	128922524	RP11-309L24.6, IRF5	KCP - IRF5	ENSG00000135253	ENSG00000128604		11805	14933	rs4731530-G	rs4731530	0	4731530	intergenic_variant	1	0.48	2E-6	5.698970004336019		1.3014	[NR]	Illumina [421909] (imputed)	N	systemic lupus erythematosus	http://www.ebi.ac.uk/efo/EFO_0002690	GCST011426	Genome-wide genotyping array
2019-04-09	27548383	Ortiz-Fernandez L	2016-08-22	PLoS One	www.ncbi.nlm.nih.gov/pubmed/27548383	Genetic Analysis with the Immunochip Platform in Behçet Disease. Identification of Residues Associated in the HLA Class I Region and New Susceptibility Loci.	Behcet's disease	278 Spanish ancestry cases, 1,517 Spanish ancestry controls	up to 130 Spanish ancestry cases, up to 605 Spanish ancestry controls				HLA-B							HLA-B*51-?	HLA-B*51	0			1	0.079	7E-32	31.154901959985743		3.82		Illumina [133018]	N	Behcet's syndrome	http://www.ebi.ac.uk/efo/EFO_0003780	GCST007551	Targeted genotyping array [ImmunoChip]
2019-04-09	27548383	Ortiz-Fernandez L	2016-08-22	PLoS One	www.ncbi.nlm.nih.gov/pubmed/27548383	Genetic Analysis with the Immunochip Platform in Behçet Disease. Identification of Residues Associated in the HLA Class I Region and New Susceptibility Loci.	Behcet's disease	278 Spanish ancestry cases, 1,517 Spanish ancestry controls	up to 130 Spanish ancestry cases, up to 605 Spanish ancestry controls	11q22.1	11	98216871	JRKL, CNTN5	NA - ZBTB44-DT		ENSG00000175773			32098122	rs2848479-A	rs2848479	0	2848479	intergenic_variant	1	0.401	3E-10	9.522878745280337		1.66	[1.24-1.94]	Illumina [133018]	N	Behcet's syndrome	http://www.ebi.ac.uk/efo/EFO_0003780	GCST007551	Targeted genotyping array [ImmunoChip]
2019-04-09	27548383	Ortiz-Fernandez L	2016-08-22	PLoS One	www.ncbi.nlm.nih.gov/pubmed/27548383	Genetic Analysis with the Immunochip Platform in Behçet Disease. Identification of Residues Associated in the HLA Class I Region and New Susceptibility Loci.	Behcet's disease	278 Spanish ancestry cases, 1,517 Spanish ancestry controls	up to 130 Spanish ancestry cases, up to 605 Spanish ancestry controls	3q25.33	3	160011868	IL12A	IL12A-AS1			ENSG00000244040			rs1874886-A	rs1874886	0	1874886	non_coding_transcript_exon_variant	0	0.370	2E-8	7.698970004336019		1.61	[1.36-1.89]	Illumina [133018]	N	Behcet's syndrome	http://www.ebi.ac.uk/efo/EFO_0003780	GCST007551	Targeted genotyping array [ImmunoChip]
2020-02-10	31604244	International Multiple Sclerosis Genetics Consortium	2019-09-01	Science	www.ncbi.nlm.nih.gov/pubmed/31604244	Multiple sclerosis genomic map implicates peripheral immune cells and microglia in susceptibility.	Multiple sclerosis	14,802 European and unknown ancestry cases, 26,703 European and unknown ancestry controls	32,627 European and unknown ancestry cases, 41,672 European and unknown ancestry controls	6q23.3	6	134876770	LOC101928304	NA - MEMO1P2		ENSG00000213117			21104	rs9399125-C	rs9399125	0	9399125	intergenic_variant	1	NR	7E-7	6.154901959985743		1.066098	NR	Affymetrix, Illumina [8278136] (imputed)	N	multiple sclerosis	http://purl.obolibrary.org/obo/MONDO_0005301	GCST009597	Genome-wide genotyping array
2020-02-10	31604244	International Multiple Sclerosis Genetics Consortium	2019-09-01	Science	www.ncbi.nlm.nih.gov/pubmed/31604244	Multiple sclerosis genomic map implicates peripheral immune cells and microglia in susceptibility.	Multiple sclerosis	14,802 European and unknown ancestry cases, 26,703 European and unknown ancestry controls	32,627 European and unknown ancestry cases, 41,672 European and unknown ancestry controls	13q14.3	13	50387821	DLEU1	DLEU1			ENSG00000176124			rs9568402-T	rs9568402	0	9568402	intron_variant	0	NR	5E-9	8.301029995663981		1.0899183	NR	Affymetrix, Illumina [8278136] (imputed)	N	multiple sclerosis	http://purl.obolibrary.org/obo/MONDO_0005301	GCST009597	Genome-wide genotyping array
2020-02-10	31604244	International Multiple Sclerosis Genetics Consortium	2019-09-01	Science	www.ncbi.nlm.nih.gov/pubmed/31604244	Multiple sclerosis genomic map implicates peripheral immune cells and microglia in susceptibility.	Multiple sclerosis	14,802 European and unknown ancestry cases, 26,703 European and unknown ancestry controls	32,627 European and unknown ancestry cases, 41,672 European and unknown ancestry controls				ARHGEF3							rs9844930-A	rs9844930	0	9844930	intron_variant	1	NR	8E-7	6.096910013008056		1.0587612	NR	Affymetrix, Illumina [8278136] (imputed)	N	multiple sclerosis	http://purl.obolibrary.org/obo/MONDO_0005301	GCST009597	Genome-wide genotyping array
2020-02-10	31604244	International Multiple Sclerosis Genetics Consortium	2019-09-01	Science	www.ncbi.nlm.nih.gov/pubmed/31604244	Multiple sclerosis genomic map implicates peripheral immune cells and microglia in susceptibility.	Multiple sclerosis	14,802 European and unknown ancestry cases, 26,703 European and unknown ancestry controls	32,627 European and unknown ancestry cases, 41,672 European and unknown ancestry controls	3p24.3	3	18757356	SATB1-AS1	SATB1-AS1			ENSG00000228956			rs9863496-C	rs9863496	0	9863496	intron_variant	0	NR	3E-14	13.522878745280337		1.0755001	NR	Affymetrix, Illumina [8278136] (imputed)	N	multiple sclerosis	http://purl.obolibrary.org/obo/MONDO_0005301	GCST009597	Genome-wide genotyping array
2020-02-10	31604244	International Multiple Sclerosis Genetics Consortium	2019-09-01	Science	www.ncbi.nlm.nih.gov/pubmed/31604244	Multiple sclerosis genomic map implicates peripheral immune cells and microglia in susceptibility.	Multiple sclerosis	14,802 European and unknown ancestry cases, 26,703 European and unknown ancestry controls	32,627 European and unknown ancestry cases, 41,672 European and unknown ancestry controls	17q21.1	17	39813896	IKZF3	IKZF3			ENSG00000161405			rs9909593-G	rs9909593	0	9909593	intron_variant	0	NR	9E-17	16.045757490560675		1.081198	NR	Affymetrix, Illumina [8278136] (imputed)	N	multiple sclerosis	http://purl.obolibrary.org/obo/MONDO_0005301	GCST009597	Genome-wide genotyping array
2020-02-10	31604244	International Multiple Sclerosis Genetics Consortium	2019-09-01	Science	www.ncbi.nlm.nih.gov/pubmed/31604244	Multiple sclerosis genomic map implicates peripheral immune cells and microglia in susceptibility.	Multiple sclerosis	14,802 European and unknown ancestry cases, 26,703 European and unknown ancestry controls	32,627 European and unknown ancestry cases, 41,672 European and unknown ancestry controls	18q21.32	18	58680812	MALT1	MALT1			ENSG00000172175			rs9955954-A	rs9955954	0	9955954	intron_variant	0	NR	5E-11	10.301029995663981		1.0893246	NR	Affymetrix, Illumina [8278136] (imputed)	N	multiple sclerosis	http://purl.obolibrary.org/obo/MONDO_0005301	GCST009597	Genome-wide genotyping array
2020-02-10	31604244	International Multiple Sclerosis Genetics Consortium	2019-09-01	Science	www.ncbi.nlm.nih.gov/pubmed/31604244	Multiple sclerosis genomic map implicates peripheral immune cells and microglia in susceptibility.	Multiple sclerosis	14,802 European and unknown ancestry cases, 26,703 European and unknown ancestry controls	32,627 European and unknown ancestry cases, 41,672 European and unknown ancestry controls	4q25	4	108137562	LEF1	LEF1			ENSG00000138795			rs9992763-G	rs9992763	0	9992763	intron_variant	0	NR	2E-11	10.698970004336019		1.0656437	NR	Affymetrix, Illumina [8278136] (imputed)	N	multiple sclerosis	http://purl.obolibrary.org/obo/MONDO_0005301	GCST009597	Genome-wide genotyping array
2020-02-10	31604244	International Multiple Sclerosis Genetics Consortium	2019-09-01	Science	www.ncbi.nlm.nih.gov/pubmed/31604244	Multiple sclerosis genomic map implicates peripheral immune cells and microglia in susceptibility.	Multiple sclerosis	14,802 European and unknown ancestry cases, 26,703 European and unknown ancestry controls	32,627 European and unknown ancestry cases, 41,672 European and unknown ancestry controls	20q12	20	41339548	ERG	ADI1P1 - LPIN3	ENSG00000235102	ENSG00000132793		7888	1273	rs6072343-A	rs6072343	0	6072343	intergenic_variant	1	NR	3E-9	8.522878745280337		1.0815488	NR	Affymetrix, Illumina [8278136] (imputed)	N	multiple sclerosis	http://purl.obolibrary.org/obo/MONDO_0005301	GCST009597	Genome-wide genotyping array
2020-09-16	32581359	Saevarsdottir S	2020-06-24	Nature	www.ncbi.nlm.nih.gov/pubmed/32581359	FLT3 stop mutation increases FLT3 ligand level and risk of autoimmune thyroid disease.	Autoimmune thyroid disease	30,234 European ancestry cases, 724,172 European ancestry controls	NA	1p36.32	1	2562891	TNFRSF14	TNFRSF14, TNFRSF14			ENSG00000273936, ENSG00000157873			rs2234167-A	rs2234167	0	2234167	missense_variant	0	0.133	2E-11	10.698970004336019		1.09	[NR]	Affymetrix, Illumina [42900000] (imputed)	N	autoimmune thyroid disease	http://www.ebi.ac.uk/efo/EFO_0006812	GCST010571	Genome-wide genotyping array, Genome-wide sequencing
2020-09-16	32581359	Saevarsdottir S	2020-06-24	Nature	www.ncbi.nlm.nih.gov/pubmed/32581359	FLT3 stop mutation increases FLT3 ligand level and risk of autoimmune thyroid disease.	Autoimmune thyroid disease	30,234 European ancestry cases, 724,172 European ancestry controls	NA	1p36.23	1	8437247	RERE	RERE			ENSG00000142599			rs301802-T	rs301802	0	301802	3_prime_UTR_variant	0	0.417	7E-12	11.154901959985743		1.06	[NR]	Affymetrix, Illumina [42900000] (imputed)	N	autoimmune thyroid disease	http://www.ebi.ac.uk/efo/EFO_0006812	GCST010571	Genome-wide genotyping array, Genome-wide sequencing
2020-09-16	32581359	Saevarsdottir S	2020-06-24	Nature	www.ncbi.nlm.nih.gov/pubmed/32581359	FLT3 stop mutation increases FLT3 ligand level and risk of autoimmune thyroid disease.	Autoimmune thyroid disease	30,234 European ancestry cases, 724,172 European ancestry controls	NA	1p36.11	1	25025090	NR	MIR4425 - LINC02793	ENSG00000264371	ENSG00000285823		1504	16046	rs4320727-A	rs4320727	0	4320727	intergenic_variant	1	0.62	3E-10	9.522878745280337		1.0638298	[NR]	Affymetrix, Illumina [42900000] (imputed)	N	autoimmune thyroid disease	http://www.ebi.ac.uk/efo/EFO_0006812	GCST010571	Genome-wide genotyping array, Genome-wide sequencing
2020-09-16	32581359	Saevarsdottir S	2020-06-24	Nature	www.ncbi.nlm.nih.gov/pubmed/32581359	FLT3 stop mutation increases FLT3 ligand level and risk of autoimmune thyroid disease.	Autoimmune thyroid disease	30,234 European ancestry cases, 724,172 European ancestry controls	NA	1p34.3	1	37911349	INPP5B	INPP5B			ENSG00000204084			rs61776678-G	rs61776678	0	61776678	intron_variant	0	0.596	2E-10	9.698970004336019		1.0638298	[NR]	Affymetrix, Illumina [42900000] (imputed)	N	autoimmune thyroid disease	http://www.ebi.ac.uk/efo/EFO_0006812	GCST010571	Genome-wide genotyping array, Genome-wide sequencing
2020-09-16	32581359	Saevarsdottir S	2020-06-24	Nature	www.ncbi.nlm.nih.gov/pubmed/32581359	FLT3 stop mutation increases FLT3 ligand level and risk of autoimmune thyroid disease.	Autoimmune thyroid disease	30,234 European ancestry cases, 724,172 European ancestry controls	NA	1p31.3	1	64963636	JAK1, RAVER2	JAK1			ENSG00000162434			rs72922276-G	rs72922276	0	72922276	intron_variant	0	0.891	5E-10	9.301029995663981		1.098901	[NR]	Affymetrix, Illumina [42900000] (imputed)	N	autoimmune thyroid disease	http://www.ebi.ac.uk/efo/EFO_0006812	GCST010571	Genome-wide genotyping array, Genome-wide sequencing
2020-09-16	32581359	Saevarsdottir S	2020-06-24	Nature	www.ncbi.nlm.nih.gov/pubmed/32581359	FLT3 stop mutation increases FLT3 ligand level and risk of autoimmune thyroid disease.	Autoimmune thyroid disease	30,234 European ancestry cases, 724,172 European ancestry controls	NA	1p13.2	1	113437955	MAGI3	MAGI3			ENSG00000081026			rs146750254-C	rs146750254	0	146750254	intron_variant	0	0.039	2E-12	11.698970004336019		1.22	[NR]	Affymetrix, Illumina [42900000] (imputed)	N	autoimmune thyroid disease	http://www.ebi.ac.uk/efo/EFO_0006812	GCST010571	Genome-wide genotyping array, Genome-wide sequencing
2020-09-16	32581359	Saevarsdottir S	2020-06-24	Nature	www.ncbi.nlm.nih.gov/pubmed/32581359	FLT3 stop mutation increases FLT3 ligand level and risk of autoimmune thyroid disease.	Autoimmune thyroid disease	30,234 European ancestry cases, 724,172 European ancestry controls	NA	1q23.1	1	156815190	SH2D2A	SH2D2A			ENSG00000027869			rs926103-T	rs926103	0	926103	missense_variant	0	0.354	1E-11	11.0		1.07	[NR]	Affymetrix, Illumina [42900000] (imputed)	N	autoimmune thyroid disease	http://www.ebi.ac.uk/efo/EFO_0006812	GCST010571	Genome-wide genotyping array, Genome-wide sequencing
2020-09-16	32581359	Saevarsdottir S	2020-06-24	Nature	www.ncbi.nlm.nih.gov/pubmed/32581359	FLT3 stop mutation increases FLT3 ligand level and risk of autoimmune thyroid disease.	Autoimmune thyroid disease	30,234 European ancestry cases, 724,172 European ancestry controls	NA	1q32.1	1	200871339	GPR25	RPL34P6 - GPR25	ENSG00000231333	ENSG00000170128		7187	1642	rs12756886-C	rs12756886	0	12756886	intergenic_variant	1	0.118	3E-9	8.522878745280337		1.08	[NR]	Affymetrix, Illumina [42900000] (imputed)	N	autoimmune thyroid disease	http://www.ebi.ac.uk/efo/EFO_0006812	GCST010571	Genome-wide genotyping array, Genome-wide sequencing
2020-09-16	32581359	Saevarsdottir S	2020-06-24	Nature	www.ncbi.nlm.nih.gov/pubmed/32581359	FLT3 stop mutation increases FLT3 ligand level and risk of autoimmune thyroid disease.	Autoimmune thyroid disease	30,234 European ancestry cases, 724,172 European ancestry controls	NA	1q43	1	236465834	EDARADD	EDARADD			ENSG00000186197			rs12117927-A	rs12117927	0	12117927	intron_variant	0	0.484	2E-11	10.698970004336019		1.06	[NR]	Affymetrix, Illumina [42900000] (imputed)	N	autoimmune thyroid disease	http://www.ebi.ac.uk/efo/EFO_0006812	GCST010571	Genome-wide genotyping array, Genome-wide sequencing
2020-09-16	32581359	Saevarsdottir S	2020-06-24	Nature	www.ncbi.nlm.nih.gov/pubmed/32581359	FLT3 stop mutation increases FLT3 ligand level and risk of autoimmune thyroid disease.	Autoimmune thyroid disease	30,234 European ancestry cases, 724,172 European ancestry controls	NA	2p24.3	2	12504610	NR	MIR3681HG			ENSG00000224184			rs1534430-C	rs1534430	0	1534430	intron_variant	0	0.615	3E-20	19.522878745280337		1.0869565	[NR]	Affymetrix, Illumina [42900000] (imputed)	N	autoimmune thyroid disease	http://www.ebi.ac.uk/efo/EFO_0006812	GCST010571	Genome-wide genotyping array, Genome-wide sequencing
[truncated: 4,766 more rows]

## Sheet: Table S5
Suppl. Table S5: Risk score information from the PGS catalog for autoimmune EFO Ids of Suppl. Table 2. The trait as reported by submitters as well as PGS catalog curated mapping to EFO Ids and corresponding term names ("MAPPED TRAIT") is provided. The information covers the method used for PGS development, the genome build, the number of variants incorporated in the score and individuals used for…
[truncated: 48 more rows]

## Sheet: Table S6
Suppl. Table S6: Information on samples and cohorts used for the development of autoimmune PGS in Suppl. Table S5. This often also relates to the GWAS summary statistics used within score development.
[truncated: 138 more rows]

[truncated: 13 more sheets: Table S7, Table S8, Table S9, Table S10, Table S11, Table S12, Table S13, Table S14, Table S15, Table S16, Table S17, Table S18, Table S19 ]
